# Supplementary material for: EPAC1 enhances brown fat growth and beige adipogenesis
Source: Nat Cell Biol. 2024 Jan 9;26(1):113–23. doi: 10.1038/s41556-023-01311-9 (PMC10791580; doi:10.1038/s41556-023-01311-9)
Supplement: Supplementary file 3 — Statistical source data. [file 41556_2023_1311_MOESM3_ESM.xlsx]

## Sheet: Hoja1
Source Data Fig 1
Fig 1a_WB BA									Fig 1b_WB BA Mito complexes											Fig 1c_UCP1 resp
UCP1			aP2			PPARg			Complex V		Complex III		Complex IV		Complex II		Complex I			control	007	UCP1KO	UCP1KO 007
control	007		control	007		control	007		control	007	control	007	control	007	control	007	control	007		0.239023	0.598626	0.0889416	0.240286
0.900871	1.95818		0.927963	2.50885		1.04844	2.15121		1	1.59078	1	1.38695	1	1.32544	1	1.46857	1	1.59435		0.0668554	0.234854	0.10107	0.01731
0.957045	1.72657		0.573936	2.15626		0.662637	1.19024		1	1.06449	1	1.31187	1	1.82282	1	1.25654	1	1.72627		0.0578465	0.407045	0.106123	0.0103485
0.889672	2.24909		1.69474	3.95263		1.20445	2.38064		1	1.36778	1	1.51457	1	1.20786	1	1.63967	1	1.36951		0.035616	0.217158	0.082203	0.0127944
1.25241	2.40451		0.803359	1.30395		1.08447	1.63446		1	1.3864	1	1.26124	1	1.36392	1	1.2505	1	1.31339
Fig 1 g_WB BAT ERK			Fig 1h_EdU U0126							Fig 1i_WB NE ESI
WT	KO		control	007	NE	U0126	U0126 + 007	U0126 + NE		control	1µM NE	NE+ESI	10 µM ESI09
0.232126	0.121005		0.607737	0.677334	0.656273	0.465862	0.420951	0.485003		1	3.15229	1.39749	0.815978
0.16129	0.0747273		0.537747	0.604892	0.594616	0.436002	0.41883	0.443557		1	2.59259	1.23982	0.833047
0.186004	0.127605		0.526007	0.653166	0.684276	0.462967	0.351871	0.407684		1	3.79858	1.47776	0.465084
0.18037			0.549594	0.615581	0.630521	0.417707	0.361868	0.442788
Fig 1j_EdU NE ESI					Fig 1k_CEBPb WB			Fig 1l_ qPCR mature WA					Fig 1m_ qPCR mature WA
dmso	NE	NE+ESI	ESI		control	007		Fabp4		Pparg			Ucp1		Pgc1a		Cox8b		Tfam
0.615383	0.712981	0.618374	0.603927		1.27934	1.27584		control	007	control	007		control	007	control	007	control	007	control	007
0.616167	0.712709	0.560762	0.624547		0.884297	1.13879		1	1.4363	1	1.1087		1	1.52778	1	0.94694	1	1.3718	1	0.99578
0.512729	0.678497	0.598667	0.582164		0.886205	1.5233		1	0.85875	1	0.91956		1	1.19802	1	1.63181	1	2.33986	1	1.23394
					0.95016	1.53827		1	1.12703	1	0.904		1	1.3349	1	1.37975	1	2.68913	1	1.52676
								1	0.6523	1	1.1015		1	1.21164	1	1.10679	1	2.28034	1	1.03939
													1	1.69565	1	1.3431	1	1.27388	1	1.27764
