# Supplementary material for: EPAC1 enhances brown fat growth and beige adipogenesis
Source: Nat Cell Biol. 2024 Jan 9;26(1):113–23. doi: 10.1038/s41556-023-01311-9 (PMC10791580; doi:10.1038/s41556-023-01311-9)
Supplement: Supplementary file 5 — Statistical source data. [file 41556_2023_1311_MOESM5_ESM.xlsx]

## Sheet: Hoja1
Source Data Fig 2
Fig 2a_ BAT mass/BW			Fig 2b_Nuclei per area
vehicle	007		vehicle	007
0.00351068	0.00385238		1007.33	1142.67
0.00244815	0.00314481		1231.67	1248.75
0.00277778	0.00310056		1218	1225.33
0.0022426	0.00272401		969.667	1428.33
0.00219163	0.00337237		1204.67	1546.33
0.002919	0.0030185		1203	1469.25
0.00280282	0.00332233		1413	1630
0.00283712	0.00344082		1459	1597
0.00253254	0.00293366
0.0025463	0.0026938
0.00212547	0.0027943
0.00264753	0.00290323
0.002704	0.004243
0.003705	0.004463
0.002464	0.003228
Fig 2c_UCP1 WB			Fig 2d_O2 consumption
vehicle	007		time	vehicle				007
0.230416	2.91444		00:00:00	13	14	8	11	14	18	10	11
1.42339	2.47938		00:06:00	49	54	41	62	60	66	58	63
1.5742	1.98847		00:12:00	92	102	77	103	96	104	85	102
0.653809	2.12		00:18:00	118	111	99	126	124	128	113	124
2.14378	3.27986		00:24:00	131	145	117	142	135	147	132	136
2.94286	4.64444		00:30:00	142	142	134	159	167	173	146	149
3.96007	4.61124		00:36:00	143	151	128	155	167	171	147	161
2.13754	2.72432		00:42:00	144	161	116	175	164	181	148	163
			00:48:00	151	153	117	174	173	187	141	174
			00:54:00	144	144	112	164	170	179	134	172
			01:00:00	132	137	114	176	171	168	143	181
Fig 2e_O2 consumption ex vivo BAT																										Fig 2f_BATmass EPAC1 KO 1w 4°C
	vehicle						vehicle + NE						007						007 + NE							WT	KO
Digitonin	0.414797	0.792634	0.452865	0.359412	1.14442	0.842163	0.2916	1.4788	0.534705	0.689445	0.870475	0.532614	0.978069	0.802632	0.751815	1.00249	0.918263	1.35468	1.10377	0.5499	0.3647	0.41511	0.908114	1.04615		0.00436162	0.00361832
OCT+PMG	1.02798	1.98685	1.68668	2.53673	2.28387	4.11463	0.814118	3.24077	2.31406	3.59686	2.59281	3.76747	1.74838	2.61794	1.54579	3.53049	3.22886	3.76053	3.04965	3.67778	2.16219	3.89778	3.44398	4.50927		0.00462976	0.00377959
Succinate	2.55225	2.65094	2.09635	2.89737	2.61227	3.856	4.26082	3.79524	2.11716	4.2599	3.24424	4.37265	2.16512	3.23146	2.02844	3.84247	3.70033	3.88774	3.49781	5.49051	2.89307	4.69899	4.10977	4.8837		0.00420702	0.00375104
GDP+Oligo	2.23406	1.98773	1.34832	2.24234	1.96418	3.25323	3.46291	2.50134	1.22216	3.0277	2.20769	3.25953	1.52733	2.18717	1.2407	2.70808	2.48464	2.49289	2.07728	2.23394	0.949379	3.33984	2.51995	2.67695		0.00408088	0.00385878
FCCP	2.21785	2.73367	0.941735	2.457	2.98296	3.42209	2.87593	3.71475	0.883016	3.59686	2.64435	3.82262	2.17577	3.0867	1.01863	3.00286	2.90286	2.75847	3.12966	4.29392	0.843081	4.24594	2.35718	2.67695		0.00578166	0.00419081
																										0.00444783	0.00403072
																										0.00406738	0.0031451
Fig 2e_UCP1 dep. respiration ex vivo BAT																										0.00387791	0.00409697
	basal						NE																			0.00403705	0.00306024
vehicle	0.318189	0.663206	0.748031	0.655037	0.648091	0.602767	0.797909	1.29391	0.895001	1.2322	1.03655	1.11312														0.00330638	0.00379435
007	0.637791	1.04429	0.787736	1.13439	1.21569	1.39486	1.42053	3.25658	1.94369	1.35915	1.58981	2.20675														0.00359166	0.00347619
																										0.00406276	0.0032898
																										0.00462963	0.00399134
																										0.0047619	0.00354867
																										0.004	0.00360159
Fig 2g_O2 consumption EPAC1KO 1w 4°C																															Fig 2g_AUC O2 cons			Fig 2h_ UCP1 WB BAT
WT															KO																WT	KO		BAT WT	BAT KO
159.667	177	175.333	155.333	147.667	144.667	188.167	137	151.25	166	165.667	169.667	163.75	170.75	169.25	171.667	162.667	104.667	183.333	184.5	83.6667	166	179.75	142.5	161.2	163.6	157.4	170.8	146.6	157.125		3870	3924		1.33156	0.877632
165.75	178.5	156.75	166	151.667	158.833	207.5	137.75	156.5	152	161.75	155.5	159.667	173	173.333	169.75	168.25	108.667	152.167	170.333	98.5	158	159.667	140.667	161	162.4	157.4	169.8	155.2	156.143		4039	3056		0.977394	0.361959
177.333	189	165.667	154.333	154.167	158.667	178.667	141.25	158.25	154.75	166.75	170.5	152	168	170.25	175.667	156	109.333	171	181.833	84.6667	173.667	170.333	152	154.6	157.8	157.2	161.6	148.2	149.375		3954	3113		0.604818	0.673462
168.667	167.333	137	168	134.5	149.333	191.5	130.333	163.333	150.5	161.5	157.75	156.75	178	166.75	171	167.333	109	173.167	192.333	82.1667	158	165.25	137	154.4	159.4	160	172.4	153	148.571		3693	4113		1.08623	0.638944
163.25	177.75	153.75	151.75	150.333	158.5	187.833	149	161.75	163.667	158.333	175.333	154.333	165	170.667	165.75	146.75	103.167	169.833	172	86.8333	155.333	160	133.667	158	160	157.4	165	158.6	133.5		3468	3928		1.255	0.536435
146.667	167.667	204.333	160.667	143.667	119.167	183.667	153	158.75	153.75	171	172.25	157.667	167.667	164.667	169.667	194.667	101.167	150.333	177.167	77.8333	153	153	150	165.6	158.8	146.8	167.6	154	121.857		3803	2451		0.633123	0.853519
166.333	181.667	175.667	162.333	125.167	178.167	140.5	136	176.5	152.75	164	163.25	158	160	165.5	159.333	152.333	115.333	181.833	148.167	78.5	169.5	160.25	145	145.6	159.4	155.4	157.4	155.6	147.875		4468	4028		0.767739	0.612008
178.5	170.75	149	161.75	147.833	174	204.333	147	157.5	148.75	161.5	171.5	155.667	171.667	172.333	172	172.25	147.667	191	191.667	124.333	162.333	155.667	136.667	149.2	155.6	157.8	166.2	154	141.429		3465	3920		1.34414
171.333	168.333	177	149	161.167	171.667	198.667	131	171.667	164	172	161.667	165.667	172.667	167.333	183.333	146.333	148.333	191.5	159.167	111.167	173.667	157	164.667	139.4	151.8	153.8	163.2	146.2	145		3896	3412
162.333	175	145.333	165.333	146.333	173.667	198	128	136.5	129.5	144	137.5	158.5	161.75	178.25	168	146.333	153.833	182.333	182.333	121.5	174.25	157.75	151	155.4	155	147.8	164.2	152.8	149.571		3782	3673
177.25	179.5	194	131.25	149.833	170	199.333	156.5	171.5	163.25	184	176	160.667	168	171.667	141.25	126	144	175	157.167	113.5	169	156.333	134.333	144.8	147.4	151.8	164	153.4	149.625		4218	3717
130.333	158.333	142.667	149	147.167	164.5	198.833	155	167.333	177.75	191	183	150.333	170	175	157.333	110.333	141.167	184	166	117	162.667	167.333	139.333	153.6	158.8	151.4	166.8	150.4	145		4100	3645
171	178	186	164.667	153	162.833	196	166	173	176.667	210.667	206.667	157.5	172.5	174.75	179	99.3333	142.333	178.167	175	121	182.75	160	147.5	163.6	154.2	158.2	161.2	145	157.125		3734	3843
177.25	181.75	175	164.5	151.833	162.5	208.5	152.5	173	182.5	214.5	194.5	173.667	191.667	184.667	178.75	108.25	137.167	177	156.333	117.833	216	168.667	149.667	151.4	163	159.2	168.6	150	178.429		4081	3553
167.333	181.667	172.667	171.667	149.167	165	202	155.5	165.25	181.5	200	190	162.333	183	173	176.667	120.667	137.833	171.833	177.833	104.667	129.333	141.667	127.333	157.2	150.8	158.8	157.2	152.8	180		4021	3621
170.333	172.333	174	153.333	157	173.5	191.5	149.75	175.75	183.5	207.75	185	167.75	198.5	179	176	105.333	146	172.167	176.667	121.333	196.5	184	164.25	161.8	158.2	161.2	173.4	153.2	164.857
175	168.75	178.5	163.25	150.667	159.833	202.667	156.333	172.333	175.333	191.667	204.333	169	208.667	186	169.25	120.5	140	180.833	156.667	102	208.333	176.333	166.667	154.6	155.4	164.2	162.4	150.8	163.25
168.667	178.333	172.333	160	149.5	175.333	199.833	156.25	180.5	177.25	197	183.75	167.667	196.667	183.667	166.667	112.667	140.667	190.167	166.5	119.167	209.667	199.333	143	165	166	168.2	165.4	161.2	186.857
166.667	169	181	163	152	179.167	198.833	164.25	173.5	162.25	194	182.75	161.25	176.5	174.75	171	111.333	150.833	179.333	168	112.333	169.25	194.25	154.75	170.8	160.6	159.2	173.8	152.8	171.75
173	171.75	176.25	168.25	152	180.5	201.833	163	175	166.25	194.25	185.5	160.333	172.667	169.667	171.75	114.25	146.5	185.167	165.333	111	186	190.333	156.667	169.6	180.6	171.2	184.2	169.4	161.714
174	178.667	180.667	158.667	160.167	178.167	197	170.75	201	169.667	203	193	165.667	183.667	172	176	109	146.5	181.333	167.167	109	174.333	199	154	180.8	177.4	157	166.8	162.4	171.125
182.333	176	189	168	164.167	159.833	188	162.25	185.75	160.25	189.25	184.75	169	178	184	172.667	111.667	156.167	202.667	170.167	108.167	186.25	180.75	156.75	166.8	188.2	168.6	174.8	162	174
165.75	186	185.25	169.25	165.5	169.5	201.667	151.75	183	169.25	199.25	190.25	181.667	180.333	184.333	177.25	118	162.333	183.167	175.667	125	181.667	183	161	179.8	173	161.8	167.6	163.2	165.875
182.667	189.333	189	182	154	176.667	193.5	166.75	166.25	167.5	196.25	181.25	173.333	194.667	189	180.333	115	144.5	194.5	164	124	190.667	180	150.667	177.8	162	163.4	167.2	150.6	159.429
