# Supplementary material for: EPAC1 enhances brown fat growth and beige adipogenesis
Source: Nat Cell Biol. 2024 Jan 9;26(1):113–23. doi: 10.1038/s41556-023-01311-9 (PMC10791580; doi:10.1038/s41556-023-01311-9)
Supplement: Supplementary file 6 — Statistical source data. [file 41556_2023_1311_MOESM6_ESM.xlsx]

## Sheet: Hoja1
Source Data Fig 3
Fig 3a_Epac1 Pdgfra cells			Fig 3b_Pdgfra 1w 4C WT KO			Fig 3c_EdU Pdgfra+ fraction			Fig 3d_O2 cons. EPAC1PKO_ 1w 4C + AUC
BAT			BAT WT	BAT KO		control	007
Pdgfra+	Pdgfra-		0.60357	0.640584		0.673742	0.813506		Epac1fl/fl										Epac1fl/fl-PdgfraCre											AUC
0.101482	0.0260989		1.81182	0.560978		0.683943	0.76556		169.333	192.333	175.333	169.333	160.333	169	167.333	143	146	172.75	153	152.667	193	128.667	174.667	159	170	158.333	160	184.5		Epac1fl/fl	Epac1fl/flPdgfraCre
0.103775	0.0162976		1.72319	0.396962		0.701776	0.852649		150	181.333	148	173.333	175.333	138.333	154.667	124.5	159.4	164.4	166.667	159.667	159.333	128.667	162.333	140	144	146.333	138.333	155.6		3984	3886
0.101296	4.5682e-05		1.34169	0.915051		0.668644	0.819099		184.667	168.333	165	144	148.667	139.667	145.667	126.667	147.75	167.25	155	132	147.667	143	164	136.667	143.333	157.333	137.333	159.25		4434	3525
			1.46324	0.584696					148	155.333	148.667	148.333	155.333	146	172	147	146.75	190	154.667	133.333	148.333	123.333	156	147	144	150	132	152.5		3973	4001
			0.382399	0.233877					166.667	165.667	165	144.667	143.667	162	152.667	150	156	165.75	147.667	147.667	150.333	134.333	158	144.667	142.667	157.667	152.333	156.25		3676	3240
			0.411601	0.881402					145.667	182.333	158.667	147	150.333	144	150.333	146.5	153.6	163	157.333	139	165.333	119.667	164.333	137.667	130.333	151.333	137.333	170		3879	3921
			0.926267	0.724527					141.333	154.667	140.333	159	157.333	143	152.5	148.333	148.75	164.5	143	143	158.667	118	155.5	149.5	135	148	143.5	155.5		3672	3381
			1.94277	0.741397					154	169	175.333	141	137.333	144	152.333	147.667	146.5	176	150.333	144.333	158	139	164.333	126.667	140.667	163	140.333	164		3854	3463
			1.04748	0.480137					152.333	149.667	136	128.667	108.333	144.667	167	142	148	159.4	133.333	115.667	122	104	156.667	140.667	140	150.333	131.667	158.2		3526	3805
			0.415408	0.201919					154.667	167	147	115.333	137.333	161.667	156.333	147.5	145.75	158.75	144.333	130.333	158.667	126.667	155	133.667	129	149.667	146	161.75		3899	3358
			0.630276						173	185	172	169	159.667	156	152	150.667	147	156.5	152	148.333	160.667	135.333	165	129	135.5	151	150	150.5		4174	3920
			0.300285						165.667	184.667	163.667	152.667	161	142.333	166.333	151.667	164.75	160.75	168	146	166.333	139.667	153.667	142.667	141.667	153.333	147.667	176.75
									178.333	201.667	185.667	164.667	190.333	187.333	169.667	170	160	168.25	187	162	194.333	146	181.333	156.333	163	178.667	159.667	139.6
									209.667	226	203.667	195	195	171	162.333	174.667	174.75	185.75	213.333	164	181	167.333	174.333	158	172.667	185	164	172
									191.667	221.667	189.667	176.333	205.333	180.5	193	165	200.75	204.75	199.333	173.667	194.667	164.667	163.5	144	170.5	183.5	151.5	176.75
									200.667	226	187	172.667	205.667	181	184.333	186.667	212	208.2	187	167	200	155.667	196.667	153.667	172.333	190.667	156	189.4
									182.333	204.667	185.667	198.667	221	173	168.333	151.5	187.25	230	203.667	170.333	194.333	151	186	159.667	149	164	160.667	197.25
									172.667	204.667	180	165.667	198.667	181.5	182	161.667	202.75	184.5	203	155.667	202.333	137.667	164.5	168.5	178	182	155.5	183.5
Fig 3e_ BAT mass			Fig 3g_UCP1 BAT						220.333	196	189.667	176.333	186.667	180.333	163	168	193	175.5	162.333	177.333	159.333	160	195.667	150.333	175	163.667	142.667	203.75
Epac1fl/fl	Epac1fl/fl-PdgfraCre		Epac1fl/fl	Epac1fl/fl-PdgfraCre					190.667	240.333	165.667	157	150.667	156.333	177.333	146.333	177	179.2	154.333	143	175	136.333	193.333	147	142.667	175.667	135	170
0.003727	0.004186		1.42259	1.21321					193	215.667	185.667	152	167.667	176.333	185.333	142.5	189.75	204.25	158	168.667	172.667	128.333	176.333	156	139.667	168.333	133.333	173
0.004257	0.003372		1.45606	0.941265					160	195.333	191.333	168.667	176.667	144.5	193.5	150.333	176	225.75	168.667	149.667	202.333	172.667	176	151	140	176.5	141.5	178.5
0.003746	0.003565		1.12635	1.40879					169.333	224	190	163.333	166	148.667	178	162.5	200.4	193.8	205.667	193	219.333	154	179	152.667	164.333	185	144	201
0.004382	0.004193		1.59326	1.18065					188.667	237	223.667	156	201.667	171	184	185.5	175.5	203.5	189.333	169.667	227.667	181	185.333	153	170	189	156.333	165.75
0.004589	0.003287		1.8619	0.700936
0.004156	0.003008		2.06161	0.637619
0.003536	0.003637		0.868475	1.26275
0.003284	0.003272		0.803007	0.838228
0.004819	0.003333			1.01413
0.004004	0.003898
Fig 3h_Body weight			Fig 3i_O2 consunption and AUC 1w 4C Epac1UCP1KO																				Fig 3j_BAT mass
Epac1fl/fl	Epac1Ucp1KO			O2 consumption																AUC			Epac1fl/fl	Epac1Ucp1KO
26.89	22.39			EPAC1 (fl/fl)								UCP1-EPAC1-KO								EPAC1 (fl/fl)	Epac1Ucp1KO		0.0037	0.0035
26.68	27.91		6:00	166.875	170.5	184.5	163.75	159.125	162.375	170.125		156.25	184.833	170.833	196.333	172	170.5			4004	3893		0.0043	0.0038
24.33	26.19			147.857	164.571	172	156.2	162.286	168	167.571		164.571	164.167	166.833	189.667	163.6	163.8			4207	4200		0.0037	0.0035
23.1	27.35			156.875	167.375	168.833	159.75	152	177.5	171.375		155.75	156.833	172.667	178.5	175.25	171.25			4232	4201		0.0038	0.0032
24.8	20.7		9:00	154.143	164.714	168.667	152.75	155.571	172.143	168		149.286	168.833	169.833	187.167	169	162.75			4100	4463		0.0042	0.0038
24.1	23.4			165.75	161.125	163.5	160.25	162.125	161	166.125		145	163.333	162.667	189.167	167.75	165.25			4005	4401		0.0042	0.0037
24.2	23.5			167	169.714	175.833	152	159.857	167.143	163.143		159	166	160.333	187.667	169.8	163.8			4117	4241		0.0045	0.0043
21.6	23.6		12:00	144.75	158.5	163.667	159.75	153	161.5	169.75		162.25	164.167	163.5	183.333	173	155.75			4155			0.0034	0.0044
24.4	24.8			151.429	166	163.333	149.75	150.857	169	155.143		152.714	164.167	180.167	184	168	168.5						0.0036	0.0041
23.6	24.2			140.375	160.375	164.333	156.6	155.125	160.875	167		159.75	163.833	169.667	188	170	165.6						0.0038	0.0041
			15:00	163.714	154.143	162.5	162.75	148.429	162.429	168.571		159.857	161.167	167.833	178	163.5	158.25
				163.25	172.375	168	155.5	155.125	164.875	174		152.5	167.667	159.833	184.167	184	164.75
				148.571	160.857	161.333	156.5	154.714	159.857	165.857		159	163.5	171.667	173	172.5	189
			18:00	165.75	163.5	183	139.8	163.375	176.125	180.25		168.625	183.667	177.833	192.667	151.6	143.8
				169.571	172.143	191.833	183.5	186.571	194.857	196.714		175.429	181.667	187.5	184	198.25	185.25
				177.25	196.875	178.167	195.5	190.5	166.875	198		185.5	180.167	176.5	199.167	205	186.75
			21:00	169.286	171.571	195.5	195.8	196	178.714	199.286		163.714	189.5	185.5	196.667	211	193.6
				186	190.625	197.833	190.5	189.875	167.875	170.375		168.625	193.833	203.833	191	231.75	187.5
				195.857	213.714	186.167	207.25	191.429	172.429	171.143		175.571	200.333	192.833	184.667	205.25	180.25
			00:00	174	175	179.5	176.5	164	195	169.125		159.625	198.667	171.333	190.833	188.5	182.5
				195.286	180.429	180.833	173.6	157.143	170.857	177.286		156.571	175.167	162	179	190	180.6
				161.625	193	178.667	180.25	158	164.75	159.75		164.125	178.833	177.167	184.167	188.75	204.5
			03:00	176.714	192.571	176.833	183.5	189.714	182.143	176.429		159.571	184	175.667	172.667	189.75	186.5
				185.375	192.125	189.667	183.4	175.75	171.125	170.5		175.375	185.667	189.333	192.333	202.4	214.6
				179	196.857	179.333	199.5	179	188.714	184.143		167.286	172.5	186.833	182	189.5	194.25
Fig 3l_mRNA BAT
	EPAC1(fl\fl)										Epac1Ucp1KO
Epac1	0.416535	0.353507	0.162403	1.80231	1.77386	0.732508	1.02561	1.37974	1.56411	0.789428	0.56394	0.589259	0.3957	0.717712	2.45391	1.40309	1.14487	1.06133	1.91373	0.573343
Fabp4	0.695189	0.789138	0.848338	0.828048	0.73387	1.3009	1.66624	1.00325	1.13583	0.999195	0.736889	0.617109	0.881754	1.0119	1.2953	1.32326	1.26524	1.16703	1.6361	1.63673
Pparg	0.63657	0.692986	0.490101	0.800964	0.753827	1.06511	2.22541	1.14054	1.10069	1.09381	0.59186	0.613886	0.777678	0.809173	1.31912	1.01199	1.12549	1.10879	2.13664	2.57837
Ucp1	0.727702	1.05309	0.642351	0.708062	0.65679	1.28906	1.04933	1.39798	1.1924	1.28324	0.771625	0.766563	0.866866	1.03934	1.25372	1.4293	1.25161	1.2688	1.2879	1.18983
Pgc1a	0.412449	0.504323	0.239998	0.726877	0.73838	1.90812	2.81613	1.2479	0.759794	0.646026	0.434711	0.650502	0.447704	0.713516	0.492239	1.72855	1.09933	1.72617	5.11255	8.62176
Cox8b	0.640478	0.930683	0.765556	0.893822	0.77802	0.465461	0.815828	1.6396	1.66565	1.4049	0.734624	0.780176	0.920596	1.08726	1.18529	0.515208	0.5595	0.284175	0.900772	0.830018
Tfam	0.906002	0.721681	0.894977	1.15831	1.09281	0.836579	1.15033	0.927339	0.995272	1.3167	0.971158	0.929421	1.14218	1.13232	1.44357	1.03378	0.941707	0.97984	1.17116	1.10229
Nd5	0.320399	0.5385	0.49682	0.44183	0.418223	0.906468	1.58509	1.74383	1.84457	1.70426	0.427209	0.516735	0.388781	0.461761	0.677952	1.3619	0.97054	1.01694	1.79043	1.5834
