# Supplementary material for: EPAC1 enhances brown fat growth and beige adipogenesis
Source: Nat Cell Biol. 2024 Jan 9;26(1):113–23. doi: 10.1038/s41556-023-01311-9 (PMC10791580; doi:10.1038/s41556-023-01311-9)
Supplement: Supplementary file 7 — Statistical source data. [file 41556_2023_1311_MOESM7_ESM.xlsx]

## Sheet: Hoja1
Source Data Fig. 4
Fig 4a_Body weight																																			Fig 4b_GTT
week	WT CD							PKO CD							WT HFD										PKO HFD											WT CD						WT CD						WT HFD
0	18.8	27.5	26.5	23.9	24.9	23.3		25.9	26.1	25.6	25.5	23.8	25.6		25.2	26.6	20.8	23.2	23.3	24.6	22.8	21.7	21.7		23.6	24.4	20.3	26	24	25.2	26.3	24.8	24		0	126.5	192	137	191.5	194.5	184	170	151.5	146	141.5	94	129.5	222	220.5
1	19.4	28.8	27	24.3	25.1	23.2		26	26.3	25.5	25	25.2	26.2		27	28.4	22.8	24.8	25	25.6	25.4	23.2	24		25.2	25.7	23.3	28.9	25.3	27.1	28.5	27.4	26.7		15	425	392	336	383	387	361	413	425	323	260	222	261	494	441
2	20.5	29	28.5	25.4	25.6	24		26.5	27.1	25.7	25.7	26.1	26.9		27.8	28.7	24.2	26.9	27.2	27	26.6	24.8	25		26.7	26.5	24.8	30.5	27.4	27.4	29	28.5	26.7		30	285	286	236	291	362	336	340	299	264	226	171	152	515	487
3	20	29.6	29	25.9	26.4	24.6		27.8	28.7	26.8	27	26.8	26.9		28.6	30.1	25.4	28.4	29.2	28.6	28.2	26	27.1		27.5	27.6	25.6	32.8	28.8	28.6	30.3	30	28.5		60	166	277	190	213	248	257	259	208	195	182	127	131	351	390
4	19.7	31	30.1	26.5	28.1	24.8		27.5	27.7	27	26.9	28.1	27.7		29.3	30.2	26.5	30	30.4	29.8	28.8	26.8	28.4		28.5	29.1	26.6	34.1	29.7	28.9	31.1	32.4	30.3		90	149	269	191	213	217	228	208	185	174	177	124	120	286	323
5	20	31.3	30	26.8	27.5	24.6		27.8	28.3	26.3	26.6	28.4	28.1		30.8	31.7	27.1	31.2	31.1	30.2	29.5	27.3	29.1		29.6	30.8	27.8	35.7	31.4	29.2	32.1	34.4	32.4		120	135	231	173	187	202	197	185	171	161	164	111	115	239	265
6	20.8	33	31.6	27.6	27	24.7		28.3	29.1	27.6	26.6	29.6	28.4		31.6	32.4	27.5	32.2	31.6	31.4	31	28.6	29.5		31.9	33.1	28.6	37.3	32.2	30.2	33.1	35.5	33.7
7	21.2	33.4	31.6	27.5	27.6	25.3		28.9	30	27.6	27.6	31.1	29.5		32.8	33.5	28.9	33.7	33.3	32.8	30.8	27.7	29		34.8	35.6	28.7	39.7	34.9	31.6	35	38.9	36.5
8	20.7	32.6	30.8	26.7	27.6	25.2		27.9	30.3	27.8	27.2	30.6	29		34.7	35.3	30.6	36.2	34.3	33.5	32.8	29.3	31.3		36.3	37.5	30.8	42	38.3	32.2	36.3	40.2	38.9
9	20.5	32.8	30.7	26.8	27.7	25.3		27.7	29.5	27.8	27.2	29.9	29.5		35	35.5	31.7	35.8	35.5	34.4	32.9	29.3	31.4		37.4	38.7	32.6	43.1	38.7	33.6	36.6	40.3	41.1
10	20.3	34.8	32	27.5	27.9	26		28.1	29.9	28.6	27.4	31.5	30.7		35.1	35.6	30.9	35.3	36.6	35.5	34.2	30.5	32.1		38.4	40.4	33.9	43.1	39.7	34.2	37.9	41.6	42.5
11	20.7	35.2	32.2	27	28.6	26.9		29.3	30.5	29	28.2	32.2	30.6		35.9	36.2	32.1	36.6	37.6	37	34.8	31.2	32.4		40.2	41.4	35.3	44.2	42	33.7	39.3	43.4	44.6
12	22.1	35.9	33.68	28.67	29.1	26.2		29.89	31.43	31.18	30.24	32.32	32.19		33.95	36.14	30.69	35.45	37.2	35.7	34.2	31.6	32.1		37.85	40.03	32.88	42.3	40.64	32.51	38.24	42.3	42.3
Fig 4d_Body composition											Fig 4e_ WATi/BW HFD			Fig 4g_Average adipo area
											WT HFD	PKO HFD		WT HFD	PKO HFD
	Fat mass										0.018796	0.042871		1656.6	4403.45
WT HFD	9.515	12.027	10.751	13.306	15.494	16.241	13.914	10.439	9.247		0.018479	0.037376		1732.48	3031.12
PKO HFD	19.209	21.391	13.723	21.033	19.36	16.299	11.854	23.095	23.425		0.020186	0.022725		871.85	2803.24
											0.021927	0.038139		946.734	3690.89
	Water										0.026414	0.031744		1547.73	2812.4
WT HFD	1.334	1.349	1.302	1.489	1.697	1.624	1.665	1.562	1.21		0.029888	0.026667		1699.51	1196.63
PKO HFD	1.705	1.883	1.403	2.226	1.886	1.698	1.375	2.179	2.163		0.0254233	0.023325			1515.45
											0.0201495	0.0394648
	Lean mass										0.0173582	0.0416856
WT HFD	18.634	19.905	19.183	19.925	18.9	16.555	18.412	18.572	20.926
PKO HFD	15.547	15.908	16.969	18.733	18.655	19.935	18.21	15.993	15.65
Fig 4h_Histogram: Relative frequency				Fig 4i_ UCP1 WB			Fig 4j_ANCOVA 23C HFD				Fig 4k_ANCOVA 1h 4C HFD
Bin Center	HFD WT	HFD PKO		WT HFD	PKO HFD		BW	WT HFD	PKO HFD		BW	WT HFD	PKO HFD
0	8.46216	1.55297		1.52061	0.606171		31.4	84.058			30.69	153.091
500	28.3971	16.3616		0.517034	0.768871		36.2	91.6014			35.45	172.909
1000	23.3523	15.4742		0.811772	0.651585		34.8	85.2029			33.95	164.546
1500	17.0464	16.0288		1.16617	0.5592		34.9	86.1014			36.14	165.273
2000	9.3572	10.5935		0.94488	0.203404		39.3		83.5145		37.85		148.636
2500	5.00407	8.04215		1.35644	0.410526		41.1		84.3188		40.03		166.454
3000	2.80716	7.59845			0.845549		34.2		83.0942		32.88		158.818
3500	2.27828	4.71436					42.8		97.9203		42.3		178.546
4000	1.30187	3.82696					41.2		91.7681		40.64		165.818
4500	0.93572	3.49418					38.3		89.8116		38.24		159.818
5000	0.610252	2.77316					32		78.4783		33.5		129.636
5500	0.203417	2.49584					37.1	102.417			37.4	169.4
6000	0.162734	1.60843					36	96.875			35.9	161
6500	0.0406835	1.27565					34.1	96.0272			42.3		180.308
7000	0	1.22019					31.6	98.0815			42.3		181.923
7500	0	0.665557					32.1	107.881			34.3	153
8000	0	0.443705					42.6		102.978		31.7	188.615
8500	0.0406835	0.443705					43.2		110.396		32.9	184.923
9000	0	0.332779
9500	0	0.499168						P value	0.0411			P value	0.0495
10000	0	0.221852						R squared	0.3199			R squared	0.3023
10500	0	0.221852
11000	0	0
11500	0	0.110926
	HFD WT	HFD PKO
Mean	1258.21	2388.24
Std. Error of Mean	20.2371	46.0158
[truncated: 24 more columns]
