# Supplementary material for: EPAC1 enhances brown fat growth and beige adipogenesis
Source: Nat Cell Biol. 2024 Jan 9;26(1):113–23. doi: 10.1038/s41556-023-01311-9 (PMC10791580; doi:10.1038/s41556-023-01311-9)
Supplement: Supplementary file 8 — Statistical source data. [file 41556_2023_1311_MOESM8_ESM.xlsx]

## Sheet: Sheet1
Source Data Fig. 5
Fig 5a_BW 007 inj HFD																						Fig 5c_fat mass/BW					Fig 5d_ WATi/BW HFD
week	CD veh					CD 007					HFD veh					HFD 007						CD Veh	CD 007	HFD veh	HFD 007		HFD veh	HFD 007
0	20.84	23.84	22.39	22.55	23.15	22.04	23.4	22.29	22.75	21.27	21.63	21.17	24.55	22.28	21.19	22.69	21.58	21.65	21.21	20.98		4.977	5.151	12.754	7.412		0.0249719	0.0144682
1	19.43	22.48	21.46	21.62	21.43	21.46	21.67	22.02	21.1	20.24	22.96	22.53	25.9	25.56	23.56	23.26	23.28	23.59	21.74	22.64		6.492	7.057	13.442	15.932		0.0259028	0.0270117
2	20.26	22.51	21.84	22.39	22.39	22.16	22.06	23.2	16.94	20.7	23.37	23.54	26.9	27.31	24.91	24.23	24.58	24.99	24.32	24.16		6.176	5.691	16.006	7.586		0.0243936	0.0121845
3	20.99	23.07	22.55	22.07	22.18	23.83	23.58	24.7	22.28	22.07	24.03	24	28.32	29.19	25.41	25.07	25	25.99	25.35	25.24		6.164	6.621	21.568	8.697		0.0342596	0.0137365
4	22.8	25.1	24.01	24.07	23.34	24.14	23.8	24.79	22.2	23.54	25.09	25.5	29.6	31.02	26.7	26.22	25.83	27.21	26.32	26.65		6.002	5.343	12.227	7.661		0.0235184	0.0132974
5	23.5	26.27	24.67	24.2	24.28	25.63	24.6	25.93	22.88	24.67	26.66	26.61	31.82	33.7	28.42	27.09	27.84	28.8	27.36	28.19
6	24.92	27.8	25.5	24.7	24.64	25.92	25.51	26.78	23.48	24.8	26.72	27.3	32.6	35.16	29.26	27.55	28.5	29.43	28.37	28.67
7	24.65	28.1	24.48	24.72	24.58	26.4	25.26	27.35	23.75	24.2	28.7	28.6	34.12	37	30.44	27.88	30.2	29.97	29.54	29.43
8	25.86	29.83	25.64	26.1	25.6	25.77	25.67	26.97	24.18	24.65	29.63	29.71	35.05	38.4	31.25	28.89	31.75	30.62	30.45	29.55
9	26.12	29.32	25.75	26.09	25.23	26.7	25.57	27.04	24.12	24.95	31.57	31.41	36.84	39.08	32.1	29.6	32.73	31.89	31.39	30.75
10	27.69	30.51	26.53	26.83	25.87	26.98	25.34	26.82	24.5	25.1	32.3	32.28	37.62	39.98	33.28	30.25	33.51	31.72	31.96	30.98
11	27.2	29.35	25.81	25.83	25.84	26.92	26.35	27.61	25.54	25.35	32.89	33.28	38.41	41.12	33.58	29.86	34.05	32.04	32.64	31.43
12	27.61	30.14	27.49	26.9	26.78	28.56	27.74	28.74	26.58	26.9	33.29	33.81	39.59	41.29	33.94	30.3	34.41	32.1	32.38	31.92
Fig 5e_ av. adipo. area WATi			Fig 5f_Histogram: rel. frequency				Fig 5g_mRNA WATi
HFD veh	HFD 007		Bin Center	HFD veh	HFD 007		Ucp1		Pgc1a		Tfam		Cox8b		Adbr3
883.393	1074.21		0	0.125786	7.57035		HFD veh	HFD 007	HFD veh	HFD 007	HFD veh	HFD 007	HFD veh	HFD 007	HFD veh	HFD 007
2142.06	799.425		200	5.03145	17.4792		1.79195	23.1422	1.54937	1.821	0.72568	4.0697	1.81296	4.40688	1.17633	3.31926
1306.92	1029.89		400	11.2579	21.7598		1.27897	2.15258	0.94521	1.83915	2.13474	2.28041	1.3874	1.23134	2.59174	2.10175
1879.22	502.207		600	14.2767	18.6683		0.156342	15.8985	0.580969	2.48922	0.443729	4.87486	0.822578	7.68206	0.350036	5.83988
1190.53	435.736		800	15.0943	13.2382		0.513707	61.3616	1.38707	1.76756	1.67583	4.43204	0.522421	5.50836	0.880781	3.84809
			1000	12.5157	7.174		1.25903	7.21187	0.53738	1.66102	0.0200262	4.34381	0.454635	3.57178	0.00111983	3.49081
			1200	9.18239	4.83551
			1400	5.84906	3.09156
			1600	4.84277	1.58541
			1800	2.89308	1.3476		Fig 5h_ANCOVA HFD 23°C				Fig 5i_ANCOVA HFD 1h 4°C				Fig 5j_O2 consumption 1h 4C + AUC
			2000	3.27044	0.951249		BW	HFD veh	HFD 007		BW	HFD veh	HFD 007		CD vehicle					CD 007					HFD vehicle					HFD 007						AUC
			2200	2.26415	0.51526		32	91.5799			33	159.273			507.246	437.71	871.212	530.303	534.351	735.294	716.981	615.942	810.811	742.188	757.576	670.732	644.33	741.627	856.269	596.027	787.172	923.567	440.252	514.47		CD veh	CD 007	HFD veh	HFD 007
			2400	1.57233	0.634166		32.7	91.2361			32.8	153.182			3297.1	2626.26	3333.33	2916.67	2900.76	2904.41	3018.87	2934.78	2741.31	2929.69	2666.67	2500	2448.45	2416.27	2691.13	3145.7	2623.91	2611.47	2735.85	2829.58		50779	56526	49697	56275
			2600	2.01258	0.435989		37.6	107.611			38.8	176.454			4275.36	4309.76	4810.61	4280.3	4427.48	4926.47	4301.89	4202.9	4864.86	4453.12	4151.52	3841.46	3530.93	3349.28	3822.63	4370.86	3877.55	3917.2	3993.71	4630.23		55471	54868	48095	48047
			2800	1.19497	0.237812		41.6	113.684			41.8	171.636			4673.91	5084.18	5075.76	5378.79	5725.19	5257.35	5207.55	5181.16	5405.4	5585.94	4424.24	4756.1	4613.4	4019.14	4954.13	5000	4577.26	5127.39	4905.66	5530.55		57746	56703	47075	53854
			3000	1.19497	0.198177		32.6	88.2882			32.7	155.546			5471.02	5521.89	5795.45	5871.21	6335.88	6213.23	5849.06	6123.19	6139	6210.94	5454.55	5335.37	5231.96	4521.53	5412.84	6125.83	5364.43	5891.72	5880.5	6398.71		57955	56023	42189	54450
			3200	1.19497	0.118906		29.9		94.1007		30.2		165.091		5652.17	6430.98	6704.55	6856.06	6450.38	6433.82	6075.47	6666.67	6640.93	6523.44	5515.15	5609.76	5489.69	4760.77	5932.72	6490.07	5335.28	5987.26	6163.52	7106.11		58282	56738	49174	58794
			3400	1.25786	0.0792707		34.2		99.9479		34.3		160.091		5797.1	6801.35	6818.18	6780.3	7022.9	6250	6754.72	7028.98	6640.93	6992.19	5666.67	5731.71	5515.46	4760.77	5565.75	6622.52	5655.98	6719.74	6509.43	6913.18
			3600	0.566038	0		30.9		103.09		31.4		164.909		5833.33	7003.37	7045.45	7348.48	6946.56	6654.41	6792.45	6847.83	6718.15	6484.38	6181.82	5609.76	6005.15	5095.69	6055.05	6390.73	5772.6	6401.27	6635.22	7234.73
			3800	0.81761	0.0396354		31.5		104.986		31.8		167.727		5978.26	7340.07	7196.97	7045.45	7328.24	7242.65	6754.72	6739.13	6409.27	7031.25	6151.52	5548.78	5773.2	5311.01	5718.65	6821.19	5714.29	6560.51	6918.24	7073.95
			4000	0.251572	0.0396354		30.6		108.292		31.1		177.273		6485.51	6599.33	7121.21	7575.76	7137.4	6764.71	6415.09	7137.68	6679.54	6875	6090.91	5884.15	5515.46	4976.08	5871.56	7450.33	5830.9	6719.74	7138.36	7170.42
			4200	0.566038	0										6123.19	7070.71	6818.18	7272.73	7480.92	7022.06	6679.24	7065.22	6756.76	6562.5	6030.3	5884.15	5257.73	5215.31	5443.43	7119.2	5801.75	6910.83	6698.11	7299.03
			4400	0.377358	0
			4600	0.440252	0
			4800	0.377358	0
			5000	0.125786	0
			5200	0.251572	0
			5400	0.188679	0
			5600	0.188679	0
			5800	0.0628931	0
			6000	0.125786	0
			6200	0.188679	0
			6400	0.0628931	0
			6600	0	0
			6800	0.125786	0
			7000	0	0
			7200	0.0628931	0
			7400	0.188679	0
				HFD veh	HFD 007
			Mean	1299.43	643.709
			Std. Error of Mean	27.0787	10.1697
