# Supplementary material for: EPAC1 enhances brown fat growth and beige adipogenesis
Source: Nat Cell Biol. 2024 Jan 9;26(1):113–23. doi: 10.1038/s41556-023-01311-9 (PMC10791580; doi:10.1038/s41556-023-01311-9)
Supplement: Supplementary file 9 — Statistical source data. [file 41556_2023_1311_MOESM9_ESM.xlsx]

## Sheet: Sheet1
Source Data Fig. 6
Fig 6a_hEPAC1 expression					Fig 6b_EdU hBA NE+ESI					Fig 6c_EdU hBA 007
					control	NE	NE+ESI	ESI09		control	007
preadipocytes	mature hBA	hWP	hWA		0.678309	0.759333	0.709442	0.633587		0.691983	0.832466
2.46762e-05	2.52409e-06	8.39144e-06	8.51692e-06		0.404229	0.569619	0.400104	0.38249		0.69148	0.802732
2.86579e-05	1.03668e-05	6.09051e-06	1.43905e-05		0.692352	0.815445	0.734879	0.694481		0.377724	0.49661
3.03649e-05	7.26672e-06	8.99511e-06	8.33437e-06							0.770626	0.877561
6.78181e-05	3.21109e-06
4.49465e-05	8.89531e-06
Fig 6e_mRNA hBA									Fig 6f_CEBPB expression			Fig 6g_EdU 3D organoid
FABP4		PPARG		UCP1		PGC1A			control	007		control	007
control	007	control	007	control	007	control	007		1	1.09991		208	484
1	1.31824	1	1.40829	1	1.53779	1	1.75587		1	1.52174		277	443
1	1.23646	1	1.30008	1	1.35206	1	1.53066		1	1.28933		207	321
1	1.40671	1	1.2385	1	1.36378	1	1.44488		1	1.27208		239	370
1	1.54995	1	1.39153	1	1.20408	1	1.35213		1	1.12843
1	1.66266	1	1.41139	1	1.20272	1	1.56856
Fig 6h_UCP1 expression organoid			Fig 6i_L300P EPAC1 EdU
control	007				control			+ NE			007
0.19	1.09			EPAC1-/-+ LV	0.496549	0.528661	0.368658	0.440268	0.549718	0.343576	0.469643	0.506287	0.319378
0.39	0.7			EPAC1-/-+ LV EPAC1	0.37315	0.559624	0.353204	0.489286	0.663141	0.524115	0.493939	0.67138	0.449499
0.19	1.61			EPAC1-/-+ LV EPAC1 L300P	0.493776	0.550785	0.30575	0.36034	0.55953	0.277123	0.372929	0.506289	0.276963
