# Supplementary material for: EPAC1 enhances brown fat growth and beige adipogenesis
Source: Nat Cell Biol. 2024 Jan 9;26(1):113–23. doi: 10.1038/s41556-023-01311-9 (PMC10791580; doi:10.1038/s41556-023-01311-9)
Supplement: Supplementary file 10 — Statistical source data for Extended Data Figs. 1–4 and 6–9. [file 41556_2023_1311_MOESM10_ESM.xlsx]

## Sheet: Extended Data Fig. 1
Source Data - Extended Data Fig. 1
a) Epac1 vs Epac2							b) EPAC1 WB				c) pre vs mature BA/WA					d) Epac1 in beige
BAT_Epac1	BAT_Epac2	WATi_Epac1	WATi_Epac2	WATg_Epac1	WATg_Epac2		BAT	WATi	WATg		preadipocytes		mature			WA	Beige
0.191943	0.015649	0.0862635	0.017989	0.0857828	0.007995		0.607444	0.236506	0.182443		BA	WA	BA	WA		0.003089	0.004113
0.114816	0.013077	0.025854	0.028099	0.0943354	0.006709		1.23197	0.346471	0.336931		0.0160455	0.00658554	0.0169935	0.00417519		0.005107	0.003615
0.328602	0.018998	0.0383605	0.006986	0.104871	0.00331		1.16058	0.210665	0.097251		0.0475262	0.018157	0.0204881	0.0094703		0.001724	0.004972
0.252104	0.003087	0.0563358	0.002543	0.0840899	0.007936		0.908929	0.061946	0.066288		0.0109541	0.00206267	0.0171288	0.00139083		0.00591099	0.00839702
0.122069	0.009502	0.0865118	0.008578	0.0694868	0.004415		1.09107	0.111726	0.075615		0.0158293	0.00291666	0.0165589	0.00112165		0.00685233	0.00977045
											0.00946184	0.00287771	0.0164568	0.00133172		0.00127581	0.00213963
																0.0031733	0.00662
f) mRNA BA									g) In vitro oxygen consumption
Ucp1		Pgc1a		Pparg		Fabp4			Digitonin		Succinate		GDP		FCCP
control	007	control	007	control	007	control	007		control	007	control	007	control	007	control	007
1	3.65669	1	2.6396	1	1.62829	1	1.78953		0.479273	1.07369	1.28075	1.72694	1.04173	1.12832	3.74815	3.08024
1	3.53383	1	4.37672	1	1.92838	1	1.67325		0.495837	0.445629	1.31198	1.15851	1.24513	0.923655	5.25195	4.42837
1	4.27764	1	4.04083	1	1.9771	1	1.5718		0.312087	0.787942	0.774983	1.36199	0.717136	0.954943	2.99766	4.36288
									0.540156	0.965306	1.22706	1.98053	1.19144	1.76337	5.7828	6.7177
									0.529282	0.691973	1.24625	1.66207	1.17705	1.39773	4.84485	4.71377
h) qPCR WT vs KO BA
Ucp1				Pgc1a				Cox8b				Pparg
WT	WT + 007	KO	KO + 007	WT	WT + 007	KO	KO + 007	WT	WT + 007	KO	KO + 007	WT	WT + 007	KO	KO + 007
0.001556	0.002446	0.001494	0.00147	0.019727	0.026632	0.02056	0.019932	0.241592	0.399149	0.283114	0.288367	0.228051	0.262087	0.220382	0.216516
0.001817	0.002717	0.000727	0.000613	0.017163	0.024147	0.011402	0.01192	0.249296	0.441155	0.179488	0.191569	0.212607	0.287403	0.144193	0.131115
0.002942	0.005077	0.0007	0.000604	0.026288	0.040031	0.014291	0.014495	0.333568	0.402724	0.276387	0.279604	0.297466	0.332436	0.206848	0.203898
0.002177	0.003656	0.001262	0.001136	0.023158	0.043149	0.017417	0.018564	0.238299	0.341925	0.303977	0.303248	0.307083	0.361284	0.190273	0.182549

## Sheet: Extended Data Fig. 2
Source Data - Extended Data Fig. 2
a) lipolysis BA
control	007	6MB	NE
1	0.985144	2.63967	3.85608
1	1.22087	3.86399	4.8251
1	1.2418	3.78016	4.18889
d) WB ERK1/2					e) WB ERK1/2
untreated	007	U0126	007 + U0126		WT	KO
1	2.57642	0.0270742	0.0117904		1.06894	0.378424
1	1.89549	0.0254098	0.0354508		1.46092	0.559513
1	1.13245	0.0238411	0.013245		0.955498	0.569311
1	1.134	0.0687772	0.0367792		0.514642	0.240493
f) Dusp1 expression				g) WB ERK1/2
control	6-MB	007		control	6-MB	007
0.16608	0.317897	0.172576		1	0.790817	1.19738
0.147479	0.306609	0.129765		1	0.880915	1.19888
0.101251	0.300355	0.152806		1	0.755044	1.23893
h) Ucp1 expression 007+U0126					i) EdU WT/KO			j) DAPI mature BA			k) EdU Rapamycin
control	007	007+U0126	U0126		WT	KO		control	007		control	007	NE	Rapamycin	007 + Rapamycin	NE + Rapamycin
1	1.40412	0.280841	0.397132		0.705978	0.55976		93040	130973		0.622863	0.678166	0.621795	0.378412	0.322264	0.333082
1	1.22354	0.381476	0.142859		0.78676	0.5034		90678	148060		0.5471	0.671772	0.655955	0.380001	0.414699	0.361814
1	1.30533	0.464749	0.216485		0.742076	0.52463		79428	142570		0.560841	0.752617	0.759661	0.394616	0.301814	0.354593
					0.711813	0.502525					0.572525	0.659816	0.741176	0.39102	0.347232	0.232904
l) lipid accumulation					m-n) mRNA expression										o) C/EBPb EPAC1KO + 007
control	d-2d0	d0d2	d-2d2		Pparg					Ucp1					EPAC1-/-	EPAC1-/- + 007
41092	59125	78659	81781		control	d-2d0	d0d2	d-2d2		control	d-2d0	d0d2	d-2d2		1	1.25126
26341	34358	38177	55544		1	1.30893	1.4668	1.56467		1	1.39455	1.64741	1.75835		1	0.828867
20245	35158	38752	38464		1	1.2953	1.35104	1.33607		1	1.42129	1.68924	1.61121		1	0.941212
46438	57846	69716	83104		1	1.62104	1.38038	1.41146		1	1.53693	1.6029	1.60448		1	0.936099
					1	1.38182	1.58068	1.97992		1	1.22368	1.34082	1.90494		1	1.01524
	p) CEBPb Crispr							q-r) qPCR BA + Crispr
	ctrl	LV-NTC	Crispr #1	Crispr #2	Crispr #3	Crispr #4		Pparg				Ucp1				Pgc1a
	1	0.913587	0.849653	0.187034	0.535551	0.699218		NTC	NTC + 007	Crispr	Crispr + 007	NTC	NTC + 007	Crispr	Crispr + 007	NTC	NTC + 007	Crispr	Crispr + 007
	1	1.05446	0.960271	0.282143	0.608685	0.281069		1	3.36007	0.94664	1.89295	1	10.5713	0.432026	3.48509	1	3.61206	0.970906	1.98224
	1	0.941612	1.13535	0.258032	0.570791	0.424212		1	1.78356	0.429195	1.02216	1	3.62919	0.049564	1.29475	1	2.2284	0.476308	1.31432
								1	1.8541	0.885274	1.06838	1	4.60725	0.131986	2.22904	1	2.18166	0.400383	0.600527
s) CEBPb WB					t) CEBPb WB
ctrl	007	007 + R	R		ctrl	007	007+R	007+R+U	007+U	R+U	U	R
1	1.69642	2.8079	1.38432		1	1.44797	2.37491	2.22349	1.387	1.68676	0.539007	1.37439
1	1.45898	2.13627	1.26232		1	1.82265	2.73269	2.77492	1.73942	1.76585	1.16176	1.72466
1	1.50588	2.22765	1.38043		1	1.54195	3.05653	2.82496	1.17455	1.44875	1.16263	1.34662

## Sheet: Extended Data Fig. 3
Source Data - Extended Data Fig. 3
b) mRNA WA EPAC1-/-						c) Lipolysis EPAC1-/- WA					d) EdU WA + 007
Fabp4			Pparg			WT	WT + NE	KO	KO + NE		control	007
WT	KO		WT	KO		5.57	11.334	6.336	14.582		0.873622	0.864078
103.493	139.128		0.548561	1.14757		7.822	15.878	4.197	20.873		0.906905	0.833717
138.329	195.319		0.79436	1.45016		7.997	22.858	3.829	19.313		0.849026	0.761819
141.574	77.1387		0.965722	0.517304							0.829624	0.744402
58.0983	43.2197		0.301441	0.320861
74.9167	30.9905		0.422456	0.249471
85.6658	39.5336		0.737075	0.393149
e) WA ERK1/2					f) Lipid droplet size			g) CEBPb WB WA
control	15min 007	30min 007	60min 007		control	007		control	007
1	0.96818	1.11797	1.09023		200	179		0.996803	1.5975
1	0.929281	1.06333	0.873985		203	181		1.08775	1.1504
1	0.822978	0.729402	0.936763		189	182		0.915443	1.31186
					209	189		0.804221	1.15551
								1.19537	1.81637
								1.00041	1.19943

## Sheet: Extended Data Fig. 4
Source Data - Extended Data Fig. 4
a) TG content BAT			b) Ucp1 expression and mitochondrial markers																															c) O2 consumption 23C											d) O2 consumption 1h 4C
Vehicle	007		Ucp1																															Epac1-/- + vehicle					Epac1-/- + 007							Epac1-/- + vehicle
0.120664	0.140042		BAT WT	BAT KO			WT													KO														89.6667	90.3333	67.1429	95.1429	110.429	74.3333	79	77.5714	65	106.571
0.141954	0.13451		0.796207	0.252465		Cox8b	1.17614	2.2908	0.742666	0.370472	0.761635	0.760272	1.7714	1.08808	1.0911	1.21311	0.502793	0.724503	0.507021	1.18538	0.585731	0.404865	0.536167	0.566176	0.608192	0.438671	0.24909	0.821546	0.707623	0.796852	0.550992	0.305196		85	77	58.875	97.125	92.5	71	100.333	61.5	55.375	99.625		00:00:00	94	47	13	17
0.146871	0.132864		1.31019	1.02729		Tfam	0.725569	1.09697	0.914723	1.45622	1.67594	1.02143	0.976121	0.604985	1.07422	0.937396	0.436037	1.27933	0.80108	0.588608	0.848671	0.83945	0.865555	0.757381	0.89287	0.27829	0.919533	0.622824	1.06776	0.595125	0.680157			88	79	57	100.286	97.8571	77.3333	86.3333	66.2857	59.2857	97.8571		00:06:00	196	187	77	85
0.138046	0.114726		0.888495	0.793006		Pgc1a	1.17084	2.40209	0.331628	0.282235	0.514636	1.74698	1.26374	2.54622	0.937435	0.869401	0.244522	0.441488	0.248787	0.16751	0.47987	0.716233	1.46603	1.33395	1.29558	0.730974	1.62518	1.61763	1.31429	0.492015	0.450148	0.469391		85	87.5	66.375	95.75	86.75	87	77	63.375	61.625	106		00:12:00	226	205	122	152
			1.11539	0.897079		Nd5	1.71665	2.78459	0.532734	0.25368	0.466501	0.588307	1.51319	1.40125	1.14312	1.71044	0.356992	0.328826	0.203727	1.11646	0.467512	0.314907	0.357727	0.452622	0.392077	0.278783	0.33789	1.17401	0.681234	0.293538	0.232965	0.219784		90	75.6667	64.1429	96	98.1429	72.3333	96.6667	72.2857	62	101.571		00:18:00	214	217	156	170
			1.93111	0.967619																														81.6667	85.3333	62.75	107.125	87.25	65.3333	81.3333	61.125	60.5	96.625		00:24:00	207	208	170	187
			1.67655	0.839438																														95	88	67.7143	98.7143	109.429	68.3333	89	63.1429	68.5714	97.2857		00:30:00	196	226	186	205
			0.994604	0.584679																														72.5	78.5	70.125	99.25	89.875	71	75.5	66.875	66.25	100.25		00:36:00	207	200	194	211
			0.831282	0.620207																														78.3333	87.6667	75.2857	97.2857	92.1429	78	86	74.5714	69	90.8571		00:42:00	215	209	193	220
			0.894507	0.403202																														76.3333	78.6667	68.875	88.75	89.125	75.3333	90.3333	69.125	67.75	92.125		00:48:00	198	194	202	228
			0.750131	0.793529																														96	78.5	63.4286	92.7143	97	77	78.5	68.5714	57.7143	93.2857		00:54:00	162	183	208	216
			0.437164	0.700547																														80.6667	78	64.125	102.75	102.125	78	82.3333	63.875	72.125	98.25		01:00:00	174	184	203	216
			0.799116	0.975969																														90	97.6667	63.8571	109.857	105	78.3333	97.6667	78.7143	88.5714	98.7143
			0.575257	0.475936																														91.3333	93.3333	78.125	109.375	100.75	110.333	106.667	84.125	87.625	104.25
																																		94.5	105	87.5714	104.143	107.857	101.5	90	83	76.8571	110.571
																																		98.6667	104.333	79.625	100.625	133.75	109.333	97.3333	79.625	83	119.125
																																		96.6667	97.6667	102.143	115.571	132.286	99.3333	95.3333	93.7143	77.8571	129.286
																																		109.667	94.3333	91.125	127.25	122.125	89	92.6667	75.75	66.875	129.875
e) BAT/BW			f) Epac1 expression			g) O2 consumption 30C + 007 inj													h) BAT weight/BW															95	119	79.4286	120.714	118.143	105	72.5	70.1429	73.8571	130.286
Epac1-/- + vehicle	Epac1-/- + 007		RT	TN			vehicle					007							vehicle	007														81.6667	99	77.375	117.25	107.25	76	90	79.125	61.875	135.25
0.00462232	0.00448826		0.569692	0.108161		06:00:00	52.3333	70.3333	44.6667	64.3333	53.6667	50.6667	64.3333	54.6667	57.3333	64.6667	60.6667		0.00269	0.003252														86	93	64.2857	121.143	109.571	94	87.6667	71.2857	74	112.429
0.00518644	0.0039		0.345472	0.643592			50.5	49.5	60	52	45.5	47	54.5	48	46	48	58		0.00309	0.003538														112	98	67.875	115	102.75	84.5	96.5	68.375	54.5	124.25
0.004097	0.004034		0.41665	0.175658			48.5	55	58	65	47	45	53	41.5	44.5	43.5	57		0.003113	0.002812														86.3333	100.667	69.5714	105.143	94.4286	81.6667	96.3333	67	73.8571	111.857
0.0036787	0.00378		0.488911	0.762578		09:00:00	51.3333	50.3333	42.6667	53.3333	55	43.6667	41.3333	51	48	49.3333	52		0.003119	0.003726														90.3333	72.3333	64.5	116.125	106.5	74	81.6667	70.25	64.125	106.875
0.00396751	0.0034589		0.421162	0.228574			59	57.5	43	59.5	45.5	44.5	47.5	56	38.5	45	53		0.002963	0.004197
							54.5	56.5	45	56.5	52	33.5	45	47.5	42.5	49	68			0.003555
						12:00:00	47.3333	66	41.3333	46	58.3333	56.3333	64	70.6667	53	57.3333	51
							46	44.5	39	54.5	43.5	42.5	39	53	47	47.5	49.5
							44.5	57	48	60.5	41	43.5	52.5	41	43	43	44.5
						15:00:00	43.3333	52	46	58.6667	45	50.6667	42.6667	45	40.3333	47.3333	51
							49.5	57	46	61	49.5	45.5	48	52.5	44.5	49.5	52
							48.5	53.5	47.5	61	46.5	48.5	52	37.5	47	49	63.5
						18:00:00	60	68	63	73.5	62	54	56.5	63	63	57	62.5
							85.6667	90.3333	82.6667	100	83.6667	72.3333	66.6667	80.6667	78.6667	73.3333	86.6667
							81	85.5	77	88	76	83.5	71	86	80	74	93.5
						21:00:00	74.5	81	76	76.5	66	77	82.5	80	83	72.5	79
							68	71.3333	71.3333	86	59.3333	80.3333	63.6667	58	75.6667	65.6667	83.3333
							75.5	84	84	74.5	68.5	61	71.5	73.5	58	67.5	69.5
						00:00:00	61	60	72.5	63	74	65	60	59	58.5	61	81.5
							64.3333	68	59	66	57.6667	68.6667	71	76	59.3333	78.6667	62.6667
							73	75	78	78.5	60	68	87.5	68.5	54.5	71.5	73
						03:00:00	58	76	67	83	69.5	65	88	55	62.5	62.5	73.5
							64.3333	71.3333	66.6667	80	64	63.3333	83	71.6667	75	80	80
							47.5	73.5	48.5	62.5	68	57.5	78.5	49	55.5	69	94
i) BAT/BW 30C			k) O2 consumption 30C
WT	KO				WT				KO
0.00511688	0.00458029		06:00:00		47	48	50.5	51	60	55	48
0.00567686	0.006633		07:00:00		48.75	48.5	49.25	47.5	49	59	52
0.00478355	0.00508834		08:00:00		50	48.25	44.75	42.75	53.5	53.25	45.5
0.00443103	0.00318182		09:00:00		44.3333	47.3333	42	50.3333	44.3333	55.3333	43.3333
0.00304386	0.00282006		10:00:00		45	48	45.75	42	44	47.75	50.75
0.00317159	0.00282151		11:00:00		40.5	41.75	45	45.75	47.75	47.5	42
0.00371414			12:00:00		44.5	46.5	43.5	44.75	44.25	49.5	42.75
			13:00:00		43	46.3333	39.3333	43.3333	42.3333	46	40.3333
			14:00:00		40.25	42.75	39.75	38.5	46	45.5	44
			15:00:00		39.5	47.5	44.25	38.5	42.5	42	42
			16:00:00		42.25	43	40.25	45.5	41	48.75	43.5
			17:00:00		45	45	49	43.3333	37.6667	43.6667	46.3333
			18:00:00		41	42.25	42.75	42.5	41.25	45	44.25
			19:00:00		44.5	46.25	44	43.25	47	45.25	42
			20:00:00		46.25	43.25	47.75	54.75	46.75	58.25	48.25
			21:00:00		48.6667	57.3333	55.6667	54.3333	47.3333	58.6667	67.6667
			22:00:00		56.25	63	67.25	58	58.25	58	56
			23:00:00		61.25	61.75	61	61.5	57.5	66.5	68
			00:00:00		60.5	61.5	61.25	66	50.5	54.25	65.75
			01:00:00		55.6667	53.3333	48.3333	60	54.6667	48.3333	58
			02:00:00		64	57.25	55.75	61.25	47.75	55.75	54.75
			03:00:00		55.5	63.5	52	55.25	47.25	55.5	56
			04:00:00		50.25	52.75	44	49.5	43.5	52.25	45.25
			05:00:00		52.3333	48.6667	52.3333	47.6667	44.6667	45	46.3333
l) O2 consumption 1h 4C									m) Ucp1			n) qPCR
WT				KO					WT	KO			wt							ko
7	8	13		7	13	11			0.872084	0.809754		Fabp4	1.80676	0.521657	0.529882	0.611424	1.59745	0.937781	0.995044	0.905547	0.602625	0.929642	0.963746	1.03727
53	63	79		58	78	71			1.00019	0.490073		Pgc1a	0.761319	1.15736	0.875887	0.341934	1.17985	1.06451	1.61914	1.23676	0.0103931	0.404056	1.18663	1.03485
94	100	108		99	115	100			1.51919	0.215589		Cox8b	1.55645	0.373105	0.346956	0.428963	2.31571	1.10975	0.869066	0.694635	0.512877	1.36323	1.38622	1.46258
119	122	142		137	149	117			0.66584	1.17319		Nd5	2.91608	0.485878	0.603425	0.872509	0.953743	0.6138	0.55457	1.21831	0.899076	4.61607	0.846887	0.619158
138	136	161		161	159	138			0.872312	1.14454		Ccl2	1.63222	1.27947	0.824597	1.19559	1.02081	0.874367	0.172938	1.88626	1.46787	1.88081	0.625426	0.547053
150	161	178		169	189	156			0.821487			Arg1	1.44085	0.694092	0.0783026	1.21003	1.9564	0.678225	0.942096	1.14057	0.654803	0.359197	2.22958	0.218567
161	159	182		171	194	162			1.24891
166	180	191		169	202	175
160	164	192		173	200	167
168	167	196		178	200	170
160	176	211		178	205	182
[truncated: 6 more columns]

## Sheet: Extended Data Fig. 6
Source Data - Extended Data Fig. 6
a) O2 23°C																												b) BW
Epac1fl/fl x Pdgfra+/+												Epac1fl/fl x PdgfraCre																Epac1fl/fl	Epac1fl/flx PdgfraCre
																												29.3	23.7
100.333	94	93.6667	81.3333	94.3333	89	86.67	64	65.6667	62.6667	77.3333	83	88.6667	82	89	90	89.6667	64.6667	70.3333	87.6667	73.6667	59.3333	73	101.667	90.3333	85.3333	103.667		27.2	26.6
78.6667	83.3333	73	75	76.3333	57.75	64.5	60.25	53	49	63.5	87.6667	69	68	79.6667	62	65	49	52	69	75.5	41	94	93	94	85.6667	87.3333		24	24.6
78.6667	77.3333	65.6667	83.6667	84.3333	63	72.67	97	61.6667	65.3333	56.3333	90	72	71.3333	76	75.3333	69.6667	63.6667	56.3333	63.6667	62.3333	60.3333	72	86	82	73	87.3333		26.2	23.8
79.6667	75.3333	68	72.6667	80	89.3333	80.33	78.3333	60.6667	53	71	71.5	64.6667	73.6667	82.3333	69.3333	82.6667	57.3333	62	60.3333	60	53	83.5	101.5	108.5	82.5	82.5		25.8	30
75.6667	72	69	74.3333	75	86.75	86	101	56.3333	54.3333	64.3333	87	73.3333	71.3333	81.6667	76.3333	89.5	61.3333	55.3333	62.3333	55.3333	51	74	95.6667	89.3333	93	88.3333		27.6	23.7
76	84.3333	70	73	83.3333	74.3333	75.33	84.3333	51	61	60.5	68.3333	74.3333	69.6667	85	66.6667	82.3333	55.5	52.5	65.5	63.5	45	73.6667	87	93.6667	77.6667	88		24.8	24.5
77.6667	69.6667	70.6667	76.3333	77.6667	66.3333	74.33	80	52.3333	62.3333	66	95	77.6667	65	73.6667	68	73.3333	65.3333	63.3333	58	53.6667	58.3333	66.6667	89	82.3333	88	92.6667		26.1	25
78	67.3333	70	80	86	77	66	72	55	52	52	74	72.6667	73.3333	83	66.3333	75.5	53	59.6667	72	58.3333	46	70	107	77	71.5	76		23.2	25.5
75.6667	82.6667	79.6667	76.3333	77	64.6667	65.33	75.6667	48.5	63	83.5	83.6667	82	70	72.3333	74.3333	79	62.5	51.5	60	71.5	43	75	89	103.333	75.3333	84		26.6	23.6
74.6667	80.3333	74.6667	81.3333	78.3333	75.3333	67.67	78.6667	59.6667	55.3333	53	91	81	68.3333	75.3333	71.6667	84	55.6667	59.3333	59.3333	54.3333	38.6667	68	72.3333	83.3333	85	79
79.6667	76.6667	77.6667	82.3333	76.6667	74.25	75.5	81.25	58.6667	70	79.6667	83	76.6667	66.3333	79.6667	77	85.5	64	50.6667	72.3333	60.3333	54	72	92.5	81	80.5	97
77	81.3333	75.6667	86.6667	88.3333	63.6667	73.67	83.6667	73.6667	72.6667	64.6667	83.3333	73.3333	76.3333	77.6667	71.6667	84.3333	67	61.6667	63.6667	74.3333	55	75.3333	77.6667	77.3333	83	84.6667
95.6667	105	92.3333	103	95.3333	95.6667	84	105.333	87.5	84.5	101.5	83.6667	104	91	96.6667	82	106	89.5	70	84	77	70	91.3333	97.6667	106.667	80.6667	89.3333
108	114.333	87.6667	104	119	123.25	95.5	122.25	87	84	80.6667	105	122.667	97.6667	107.333	95.3333	121	74.3333	69.3333	82	78	77	114	105.667	123.667	113	105.333
105.333	95.3333	94	101.667	94	99.6667	72.33	117.667	94.6667	93	80.6667	117	109.333	80	104.333	87.6667	117.667	49.6667	91.6667	93.3333	103	70	122	114.5	134.5	100	135
96	95.3333	94.3333	104	87	93	72.33	112.333	102.667	74.3333	70	129.667	114.667	83.6667	109.667	78.3333	112.667	64	89.3333	100.333	84	70	103.333	114.333	124	83	131
123.667	85.6667	91	108	84.3333	77	102.5	84.25	102.5	58.5	79	96	74.6667	110.667	99.3333	78	90.25	62.5	89.5	92	75.5	53	105.333	110.333	127.333	79.6667	94.3333
105	104.333	97.6667	95.6667	112.333	69	84	103.667	81.3333	82.6667	79	91.3333	107	90.3333	90.6667	96	111	68.3333	80.6667	92.6667	89.6667	57.6667	100.333	85	86.6667	116.333	101.667
89	81.3333	79	88	77.6667	103	58.67	88.3333	77	72.6667	81.6667	70	93.6667	92	79.6667	84	87.6667	85	59	72.3333	78.6667	64.3333	92	134	133	93	144.5
95	84.6667	81.3333	103.333	72.6667	73	71.5	83.75	86.5	67	63.5	91.3333	65.3333	78.6667	95	75.3333	86.25	73.5	61	61.5	67	40.5	90	94.6667	109.333	76.6667	102.667
82	92.6667	94.6667	86	75	83.3333	78.67	75	79	90.3333	74	107	83	100.333	101	73	80.3333	57	62.6667	78	87.3333	48.3333	94	100	90	82	95.6667
113	82.6667	80	101.667	74	68.3333	57.67	74.3333	73.6667	64.3333	70.3333	100.5	83.3333	72	77.3333	70.3333	98	64	64	69.3333	72	43.3333	92	110	128.5	107.5	108.5
91.3333	78.6667	82.6667	86.3333	85	94	78	118.75	73.3333	85.6667	70	134	65.6667	89.6667	87.3333	91.6667	68.75	59.3333	78	73.3333	70.6667	66.3333	97.6667	120.333	116.333	114.667	102.667
101.333	92.3333	86.6667	93.6667	88.6667	75	86.33	73.6667	68	62	76.5	128.333	100.667	83.3333	99	95	107	67	66.5	80.5	76	48	94.6667	108	97.6667	78.3333	102.667
c) Body Temperature													d) AUC
time		WT				EPAC1PKO							WT	EPAC1PKO	WT	EPAC1PKO	WT	EPAC1PKO	WT	EPAC1PKO	WT	EPAC1PKO	WT	EPAC1PKO	WT	EPAC1PKO	WT	EPAC1PKO	WT	EPAC1PKO	WT	EPAC1PKO	WT	EPAC1PKO	WT	EPAC1PKO	WT	EPAC1PKO	WT	EPAC1PKO
07:00:00		37.475	35.8128	35.7282	36.6508	36.148	35.7774	36.458	36.6078	35.0292	36.2891		Day1		Night 1		Day 2		Night 2		Day 3		Night 3		Day 4		Night 4		Day 5		Night 5		Day 6		Night 6		Day 7		Night 7
		36.4748	34.8419	35.3192	35.7356	35.6556	35.515	36.5815	35.6347	34.7267	34.7751		398.6	382.8	403.2	392.4	399.2	383.6	412.1	385.5	396.4	385.8	405.4	397.6	399.4	388.8	411.1	394.6	398	385.3	414.6	398	399.9	388.8	409.1	398.3	400.1	387.5	413.5	393.8
		36.3687	34.6257	34.9219	35.2833	34.3275	36.0011	35.1818	34.6262	34.5189	33.8922		381.1	381.2	390.6	390.5	390.3	384.3	396	394.8	389.7	385.4	395.1	401.3	390.4	382.8	401.9	390.6	390.3	385.3	399	399	389.6	381	401	400.8	390.6	385.6	396.9	398.9
		36.1824	34.1909	34.8319	36.1868	34.1219	34.9218	35.4155	35.1806	35.3994	33.2149		386.6	391.2	392.9	397.7	391.3	390.9	393.8	402.1	387.4	394.2	398.2	396.1	387.8	395.2	402.6	403.9	393.3	391.6	398.5	392.6	394.1	393.9	402.5	403.4	393.2	393.8	401.5	404.6
		36.1664	34.8475	34.5032	36.0423	33.8743	33.1264	34.5651	33.963	34.7702	34.9081		393.4	381.6	388.2	398.8	387.4	384.7	399.3	403.9	389.4	385.5	397.9	403.5	388	387.2	405.3	404.2	389.3	385.7	404.4	403.6	390.2	384.9	405	404.5	393.1	387.1	399.9	404.1
		37.2137	34.3304	35.0949	35.4578	34.3257	34.2118	35.698	34.2582	34.4407	33.8474			381.6		387.2		385.9		394.9		384		395.5		385.6		394.8		385.8		384.9		383.3		397.8		386.8		397
		36.3572	34.9535	35.2723	35.7167	35.0787	33.3308	34.8397	33.7745	34.7708	33.7426			375.2		381.2		381.6		393.7		382.9		395.2		387.8		400.8		386		395.5		387.6		391.4		388.7		397.9
		35.7609	34.6412	34.6619	35.9003	34.5534	34.8888	34.9949	34.2865	34.7641	34.0424
		35.5346	34.0049	34.8982	35.5777	34.6503	34.2066	35.3476	34.7276	34.4612	33.3841
		35.5626	34.6362	35.6075	36.0087	35.5903	34.8505	35.7978	34.5023	34.5913	33.6237
		36.0239	34.5819	35.6426	35.4132	34.9048	34.8638	36.1524	34.5885	34.3757	34.3424
		36.3732	35.0424	35.9692	35.5588	35.3044	34.7052	36.733	35.4357	34.5863	34.6144
19:00:00		36.7846	35.3709	36.5464	35.195	36.0709	35.4211	37.2018	36.607	35.4716	35.2588
		37.3773	36.0994	36.8631	35.8069	36.1533	35.8387	37.3772	36.9533	34.9889	35.0892
		37.1263	35.9062	36.513	35.5866	35.3296	35.8056	37.2323	37.0425	34.8531	35.1965
		36.4355	35.025	35.5189	35.4302	35.0915	35.7078	36.0782	36.6746	34.4032	34.9527
		36.5303	34.8664	35.3263	34.6091	35.7093	35.4826	36.0541	35.7786	35.7259	34.4341
		36.2124	35.5015	35.3571	34.9267	36.8339	35.2554	35.6835	35.3968	36.2708	35.5615
		36.5038	35.1658	35.1791	34.7254	36.1615	35.7114	36.0288	35.6744	35.7552	33.5815
		35.953	35.2572	35.724	35.4877	35.3046	34.8988	36.2242	35.8628	34.7165	33.9162
		36.466	35.6993	35.2243	35.0488	34.6103	35.1326	36.0343	36.2601	34.7324	33.1702
		36.6886	35.6485	35.4967	35.5967	35.5254	34.8979	35.7471	36.0808	34.9367	34.2454
		36.8295	35.6597	35.6908	35.3282	35.6549	35.724	34.7071	36.2086	35.0605	35.287
		37.4007	36.2157	35.4189	36.1932	36.0393	36.6377	35.8864	37.222	36.1384	36.1813
07:00:00		36.6529	35.6684	35.973	36.2732	35.5703	35.8485	35.0482	36.187	35.2646	36.199
		36.4987	35.5085	35.9734	35.9483	35.4703	34.8912	35.3821	34.8794	35.0597	34.8461
		35.7735	36.1156	35.526	34.5523	35.3944	34.7572	35.7293	35.1469	34.8611	35.3929
		35.6868	35.2557	35.801	34.9229	34.9569	34.4074	35.0404	34.031	34.914	35.7449
		37.043	35.1218	35.5119	35.3167	35.5917	35.7538	35.0636	35.6729	35.4793	34.4537
		36.5888	35.7814	36.1149	35.0356	34.2202	33.9827	35.3278	34.2786	34.8299	35.5775
		36.239	35.0914	35.2711	34.9188	33.7729	34.9297	36.0845	35.2009	35.1391	34.184
		36.4201	35.8897	35.259	34.7228	35.1265	34.5791	35.1746	34.2588	34.9323	33.9914
		35.5725	35.1046	35.2091	34.836	35.2221	35.0861	35.2894	34.6101	35.1296	33.2637
		35.9591	35.507	35.4002	35.2055	34.1738	35.2606	36.1315	35.3818	34.9164	34.388
		36.6612	35.4131	35.5668	35.5719	34.6753	34.7825	35.9397	35.2545	35.325	34.3748
		36.8449	35.3583	35.4245	36.5598	34.5013	35.8106	36.4209	35.8445	35.4204	34.5146
19:00:00		37.3476	35.9523	35.3808	37.3885	35.218	36.4146	37.0678	36.7411	36.1238	35.4718
		37.0747	36.6827	35.9289	37.8782	35.2583	36.9707	37.5846	37.2023	35.996	35.6431
		37.578	36.2081	36.0875	37.4847	35.7637	36.5742	37.1266	37.2242	36.0115	36.3891
		37.2639	35.5426	36.142	37.1312	34.6943	35.2997	36.5795	36.7931	36.0617	36.8462
		37.1958	35.4975	36.0342	36.2457	35.0342	36.0047	36.5037	36.8206	36.3525	36.5675
		37.5968	35.3349	35.8695	36.4401	35.3515	35.2547	35.9535	37.1351	36.1971	35.069
		38.1127	35.3201	35.249	35.9079	34.8357	35.3334	36.2107	35.8612	35.5026	36.0827
		37.2001	35.6963	35.5443	35.3366	35.2982	35.2097	35.5466	36.2868	35.7995	35.3919
		37.3094	36.199	35.6192	35.3752	35.0152	35.5932	36.158	35.9263	35.4433	35.5738
		37.2282	36.6014	35.7823	35.1736	34.3504	35.9169	36.277	36.713	35.5686	34.9406
		37.8336	36.5228	35.9002	35.4843	34.5814	36.0787	36.8321	37.2352	35.9016	35.21
		37.992	36.8427	35.8636	36.2846	35.3751	36.6837	37.5865	36.7006	35.9576	36.587
07:00:00		36.4148	36.0003	35.2801	35.7382	35.8135	35.1844	35.9069	35.3933	35.34	35.6975
		36.0613	35.7762	35.2597	35.2943	35.1416	34.4051	36.7221	35.4237	34.5847	35.1846
		36.0061	35.6063	35.3089	35.4472	35.1081	35.8425	35.6337	35.6885	34.5982	35.2876
		35.9483	35.692	35.6085	34.9822	34.4773	34.9019	36.225	35.7974	34.6	34.8458
		36.0006	35.81	34.465	35.178	34.5469	35.1401	36.4243	35.4121	35.151	34.8357
		35.8956	35.5399	35.4301	35.3541	35.5005	35.059	36.02	34.6438	35.0329	34.2865
		35.4411	35.3065	34.9616	35.1516	35.1389	35.1364	36.1436	34.0807	35.1656	34.6672
		36.3337	35.6251	35.7255	35.1013	35.2068	34.8231	35.7823	34.6287	35.1626	34.6172
		36.1905	35.3139	35.2359	36.1442	34.727	35.056	35.7978	35.2087	34.4492	34.4362
		36.135	35.0858	34.6393	35.1789	34.8113	34.4035	34.7536	34.0387	35.1958	34.3589
		35.8623	34.6398	35.25	35.8756	35.5009	35.0829	35.1119	34.9667	34.8146	34.7887
		36.7196	34.5617	35.7439	35.6335	35.3724	35.94	35.3263	35.7854	35.062	35.4808
19:00:00		36.9319	35.4481	36.5692	35.8648	36.3721	36.5228	35.5847	36.5566	36.1729	36.7852
		37.0914	35.5769	36.9613	36.327	36.8683	37.0489	36.5407	37.1492	35.8241	36.5202
		36.7011	35.6846	36.5222	36.8965	36.1465	36.723	35.941	36.5718	35.9671	36.4418
		36.8577	35.0556	36.8184	36.0737	36.1964	36.0234	35.1454	36.929	36.1341	36.8462
		36.9101	35.4849	36.6238	36.0829	36.2309	36.3593	35.2552	37.3249	36.0948	36.2504
		36.5054	35.2862	36.393	35.4272	36.2422	36.4709	35.6679	37.3471	35.7753	36.4761
		36.3058	36.0005	35.6335	35.9137	36.278	36.788	35.0701	36.5767	35.4125	34.8958
		37.1136	36.0582	36.1878	35.9633	35.6897	36.2028	35.7097	35.9794	35.8518	35.3012
		36.989	36.5709	35.4738	36.0432	35.6235	36.1367	35.8205	36.3143	35.8723	34.7084
		36.8441	36.4781	35.5147	36.7692	36.2553	36.4885	37.0053	36.1724	35.8306	35.3197
		36.9959	36.738	35.798	36.193	35.7958	36.6925	37.5262	36.4749	36.4367	35.632
		37.1857	36.8588	36.0527	36.5754	36.1699	36.1832	37.2905	36.7663	36.3919	36.83
07:00:00		37.1583	36.2701	35.5992	36.2259	35.5865	35.6826	37.0651	36.4427	35.3336	35.9583
		37.1179	35.2445	35.3395	35.945	35.6582	34.3234	36.0337	36.3398	34.8158	35.2113
		36.5617	35.1399	35.0049	35.2477	35.3172	35.0672	35.6947	36.0571	34.8526	35.0479
		36.943	35.5428	34.8698	34.9267	35.5477	34.5558	36.2997	34.7531	35.2759	35.0843
		36.187	35.9745	34.9497	35.4526	35.7641	35.287	35.1436	35.3121	34.8094	35.4072
		35.8558	35.3184	35.1658	34.8151	35.7406	33.6681	35.8722	34.6646	35.3807	35.5133
		36.0903	35.5632	35.2718	35.5429	35.3622	35.1634	35.699	34.803	34.9401	35.3058
		35.5728	35.2879	35.4666	35.1842	35.2987	34.4591	35.7182	34.3232	35.0888	35.1577
		35.8646	35.2793	34.9029	34.8726	34.6844	34.6106	35.64	34.7458	35.2362	35.0264
		36.2524	35.6416	35.8978	34.928	34.8892	34.9866	35.8137	35.334	35.051	35.3594
		36.3542	35.5026	35.2667	35.0573	35.1942	35.0575	36.3659	34.8944	34.807	34.7527
		36.1407	35.6095	35.7545	35.8813	35.0952	35.5498	36.8177	35.5231	35.3788	35.9599
19:00:00		37.1621	36.7002	36.5394	37.0915	35.5344	35.7828	37.26	36.5976	36.0229	36.5222
		37.4344	36.9117	36.2647	37.009	35.6301	35.8389	37.3826	37.0206	36.199	36.2992
		37.8974	36.5755	36.3921	37.2353	35.6491	34.829	36.9782	37.12	36.0437	36.695
		37.489	36.9236	36.8324	37.2448	36.2908	35.8102	36.9221	36.8299	35.9048	36.3741
		37.4601	36.5689	36.7264	36.8316	36.9098	35.7125	36.3117	36.9168	35.9352	36.8982
		37.7056	36.6941	36.1971	36.0121	36.4259	35.4687	36.4262	37.1046	35.4716	36.4487
		37.1247	36.6098	36.4485	36.5422	35.8513	35.2522	36.7777	36.8601	35.5527	35.3674
		36.9413	36.148	36.6298	36.7204	36.1848	35.3167	35.713	36.4761	36.0642	36.1074
		36.4653	36.0498	36.6985	36.8079	35.6815	34.9774	35.9028	36.2753	35.5424	36.2839
		37.3242	36.3471	36.7334	36.974	35.2982	35.4259	36.6341	36.2649	35.7399	36.7188
		37.5986	36.3785	36.8751	36.7572	35.0272	36.0412	37.3603	36.6373	36.0889	36.8284
		38.0772	36.6828	37.0166	37.1645	35.7256	36.155	37.6884	36.8881	36.4054	37.0946
07:00:00		36.8492	36.0712	36.0686	36.38	34.7541	34.9326	36.8031	36.3832	36.2441	35.9889
		35.9445	35.816	36.1867	35.7061	35.0731	35.4019	35.5774	35.8406	34.991	35.3433
		35.8864	35.5094	35.8469	35.4828	35.0391	34.1899	35.879	35.1226	35.0588	35.3832
		36.4982	35.1534	35.6978	35.1927	35.565	34.7753	35.0068	34.6243	35.1563	34.8738
		35.9562	35.3997	35.6354	35.1959	35.2414	34.4004	36.3367	34.343	35.0041	34.9683
		35.7173	35.6053	35.9831	35.5894	35.541	35.1431	35.5524	35.3042	35.6751	35.2126
		36.0536	35.4379	35.5245	34.9094	35.4223	34.5455	35.5366	34.665	34.8438	34.48
		36.5855	35.615	35.4571	35.0874	34.9597	34.8099	35.4348	35.2885	35.0421	34.9938
		35.7965	35.6356	35.7624	35.3939	34.7944	36.1385	35.346	34.697	35.4293	34.9089
		36.4396	35.2965	35.4564	35.8568	34.5208	34.84	35.5883	35.0149	34.7857	35.1267
		36.4311	35.1272	35.7927	35.3328	34.3195	35.7606	35.2232	34.7676	34.1738	35.0648
		36.631	35.3785	35.7902	34.7652	34.9059	35.5761	35.3599	35.7016	35.0654	35.267
19:00:00		38.0553	36.7122	37.1256	37.1994	36.1779	36.4128	36.0565	36.6886	35.0342	35.7504
		37.3406	36.9262	36.8706	37.2178	36.3043	36.6275	36.0799	37.0485	35.0478	35.8414
		37.4069	36.3815	35.8945	37.277	36.2648	36.6659	36.52	36.7739	35.0393	35.1978
		38.0627	36.2259	35.9036	36.8174	36.2542	35.5536	36.3153	36.825	35.1518	35.5185
		37.4961	36.1099	36.3588	36.7197	36.0316	35.9179	35.0573	36.7434	35.1011	35.7883
		37.6144	35.4452	35.7479	36.7313	35.868	35.7182	35.4733	36.8293	34.7235	36.1388
		37.8729	35.7081	35.6838	36.8868	36.3663	36.699	34.6644	37.0844	35.0491	35.865
		37.5825	35.9472	35.6537	36.9068	36.7771	36.0215	35.2361	36.9749	34.7643	36.5335
		37.8203	36.5921	35.7431	36.4674	36.7014	35.8207	35.1818	36.0036	34.7284	36.3828
		37.589	36.3166	36.711	36.1796	35.5248	36.3895	36.0379	36.2293	34.9719	36.0674
		37.8056	36.6479	36.8238	36.4575	35.8127	36.8978	35.7723	36.4366	35.0731	36.2268
		37.8966	36.7118	37.181	36.3261	35.9374	36.8996	36.3994	36.5236	35.431	36.1947
07:00:00		36.9736	36.7207	36.6518	36.4647	35.8413	35.073	35.7108	36.1255	34.8885	35.86
		36.5587	35.4877	35.459	36.2407	35.3765	35.6733	35.4124	35.7082	33.7898	35.0562
		36.5492	35.4731	36.3999	35.7251	35.4065	34.9919	34.8258	34.5374	34.8018	35.2718
		36.7939	35.3615	35.3041	35.0916	34.9859	33.4981	35.135	34.4848	34.4341	34.849
		36.22	35.4261	35.6656	35.1307	35.3886	34.6304	36.1135	35.0624	34.7629	35.7795
		36.3274	35.1024	35.6934	35.2428	35.2925	33.9032	35.2437	34.1058	34.4834	35.0134
		36.2355	35.2775	35.3253	34.8561	34.8189	34.3879	35.9283	35.0745	34.9472	35.6227
		35.9221	35.3243	35.4749	35.1591	35.2912	34.2275	36.0041	35.1097	35.1093	35.0394
		36.2576	35.3059	36.2921	35.2322	36.0608	34.4473	36.4567	34.9538	35.1412	35.2682
		36.3078	35.2615	36.116	35.444	35.1208	34.976	36.2426	34.7556	35.067	34.8182
		35.739	35.3749	35.8637	35.5759	35.5118	34.7817	36.6658	35.0821	35.4868	35.2332
		37.0013	35.737	36.2628	36.5072	35.3443	35.9785	35.9617	35.8758	35.6227	35.4503
19:00:00		37.0568	36.6186	36.7689	37.1555	36.1015	36.6249	35.86	36.8403	36.4953	35.584
		36.7507	36.7804	36.4132	37.1682	36.3541	36.4414	36.4165	36.911	36.3463	35.3274
		37.1622	36.5388	36.769	36.8507	36.2521	36.4802	35.8214	37.1416	36.1033	35.826
		37.2437	36.6619	36.638	37.1485	35.6704	36.4105	36.3746	36.8814	36.2012	35.545
		37.2199	36.3318	36.3509	36.5984	35.7677	35.9801	36.9357	36.4478	36.3358	35.7898
		36.92	36.4006	36.502	36.2227	36.3381	36.1449	36.8625	36.4593	36.1823	36.334
		36.8696	36.6573	36.1861	37.4244	36.1256	36.3434	37.0086	36.044	36.3021	35.7683
		37.0677	36.4009	36.6512	36.5719	36.5472	36.5029	36.5195	36.5785	35.9054	34.8692
		37.064	35.9684	36.2374	36.5236	36.7799	36.6344	36.5403	37.0575	35.5521	34.8771
		37.3393	35.7989	36.7508	36.659	36.3645	36.6549	36.9476	36.791	35.8834	35.3386
		37.7935	36.4781	37.0575	36.5941	35.865	36.7448	37.2608	37.158	36.5051	35.8685
		38.3683	37.2909	37.124	37.2669	36.2871	36.2012	37.6354	37.1723	36.3937	36.1795
07:00:00		37.5992	36.9594	36.2882	36.376	36.002	34.9128	35.9667	36.5862	35.6777	35.9804
		36.2168	36.367	35.7417	36.0488	35.8044	35.2239	35.1117	36.2068	34.9811	35.5208
		36.6561	36.0851	36.1659	35.2995	35.8069	35.5898	35.9454	36.3763	35.0826	35.6713
		35.9581	35.5495	35.8478	35.7367	35.14	35.0978	34.9972	35.3027	34.6268	35.0493
		36.2037	35.4418	35.9228	36.0987	35.3578	35.3881	35.1846	35.2803	34.6372	35.7415
		36.3483	35.1054	35.373	35.6287	35.1936	34.8297	36.25	33.7937	35.2092	35.4638
		36.197	35.0757	35.4914	35.6776	35.4778	34.9054	35.6371	34.5469	35.2342	34.9997
		36.3939	34.967	35.4552	35.7642	34.495	34.4827	35.8208	34.8666	35.4318	34.8943
		36.5401	35.2393	35.9681	35.6732	34.8319	34.7304	36.0049	34.5347	35.398	35.5018
		36.6719	35.1602	35.5512	35.2989	34.8036	34.4799	36.1339	35.3575	35.1923	34.7266
		36.0156	35.3248	35.5352	35.505	35.2771	35.6451	36.3075	34.7636	35.3065	35.229
		36.2756	35.6977	35.9946	36.2864	34.6927	35.5692	36.8466	35.6152	35.7057	35.8962
19:00:00		37.3696	35.8027	36.2616	37.6123	35.4523	36.52	37.5178	35.9386	36.4376	36.5967
		37.3193	35.8315	36.3079	37.713	35.3009	36.1288	37.5801	37.1026	36.6609	36.8112
		36.9768	36.2126	36.8604	37.1119	35.4856	36.2128	37.0304	36.9924	36.1516	36.4019
		37.4141	36.1406	37.0325	36.4443	35.4504	36.5093	36.8588	36.5978	36.4967	36.2456
		36.7726	36.2228	36.621	36.0012	35.4917	36.6686	37.5897	36.7187	36.2887	36.555
		37.561	35.9674	36.7264	35.6354	35.699	35.5214	36.5971	36.754	35.9281	37.0917
		38.1474	35.5626	36.1415	35.7647	35.7612	36.1935	35.9064	36.6777	35.3159	36.4086
		38.006	35.5673	36.3429	35.8956	35.809	36.0809	35.8501	36.3613	35.2861	35.826
		37.8781	35.6144	36.5678	35.5218	36.0655	36.1831	36.0466	36.5563	36.0293	35.1491
		37.3719	36.3904	36.1761	36.2734	36.5446	36.1298	36.265	36.7345	35.8863	35.8297
		38.3527	36.7689	36.3765	36.4602	36.2998	36.6478	37.553	37.1503	36.4494	35.2435
		38.1204	37.3446	36.4208	36.5743	36.2648	36.6931	37.09	36.9886	36.4908	36.0914

## Sheet: Extended Data Fig. 7
Source Data - Extended Data Fig. 7
a) Food intake PKO HFD																				b) WATg/BW			c) BAT/BW
	WT									PKO										WT HFD	PKO HFD		WT HFD	PKO HFD
CD	1.77	3.755	3.425	3.085	4.06	3.08				1.745	3.73	4.025	3.565	4.055	3.605					0.033755	0.071621		0.003376	0.003565
HFD	2.21333	3.15	2.51333	8.86	3.10667	3.51667	5.34	3.485	5.13	2.16667	2.02	2.15333	2.62667	3.19667	3.80333	2.23	2.6775	5		0.041533	0.074717		0.002972	0.004617
																				0.038473	0.056084		0.00276	0.00309
																				0.044308	0.05842		0.003405	0.004305
																				0.03921	0.052246		0.005032	0.004684
e) ANCOVA 23C CD				f) ANCOVA 4C CD																0.057529	0.050555		0.004493	0.002768
BW	WT CD	PKO CD		BW	WT CD	PKO CD														0.0454403	0.044199		0.00377841	0.003494
21.4	66.4514			22.1	113.538															0.0344019	0.060939		0.00352648	0.00437559
34.8	87.3611			35.9	163.077															0.0223821	0.0572624		0.00300896	0.00430733
32.5	95.2153			33.7	167.385
27	83.0278			28.7	162.692
28.8	90.7083			28.3	150.923
26.7	78.8125			27.3	136.538
29.5		80.8403		29.9		151
30.7		78.9861		31.4		167.077
29.1		84.4514		31.2		160.846
29.5		84.3333		30.2		151.538
33.1		91.5556		32.3		184.538
32.5		80.9097		32.2		172

## Sheet: Extended Data Fig. 8
Source Data - Extended Data Fig. 8
a) Food intake					b) Body composition																	c) WATg HFD			d) BAT HFD
CD veh	CD 007	HFD veh	HFD 007			Fat					Water					Lean mass						vehicle	007		vehicle	007
3.65	3.3	1.95	2.25		CD veh	4.977	6.492	6.176	6.164	6.002	1.009	1.09	1.062	1.02	1.121	19.496	21.05	19.396	18.021	18.658		0.04375	0.0218194		0.0034125	0.00307692
4.15	5.35	2.85	5		CD 007	5.151	7.057	5.691	6.621	5.343	1.195	1.14	1.112	1.035	0.918	20.026	19.277	20.47	17.306	18.173		0.0509777	0.0565117		0.00293614	0.00318421
4.55	2.7	3.35	2.35		HFD veh	12.754	13.442	16.006	21.568	12.227	1.552	1.613	1.673	2.137	1.462	16.729	16.368	19.032	17.126	17.74		0.0560372	0.0263463		0.00274468	0.00237217
3.8	4	4.1	4		HFD 007	7.412	15.932	7.586	8.697	7.661	1.256	1.526	1.504	1.539	1.222	19.767	16.064	20.847	17.74	19.884		0.0620913	0.0291048		0.00350721	0.00279365
4.2	3.75		1.95																			0.0406779	0.0276536		0.00266564	0.00252941
e) UCP1 WB
vehicle	007
0.686285	1.06687
1.19376	1.25676
1.18224	1.26502
1.15179	1.31576
0.785929	1.63905
h) % UCP1 area			i) BAT/BW			j) UCP1 BAT CD
HFD veh	HFD 007		CD veh	CD 007		CD veh	CD 007
13.91	12.1467		0.00331408	0.00366784		0.897367	2.29668
5.91	9.24		0.00367097	0.00453742		0.856398	1.3814
8.7	11.475		0.00414286	0.0041723		1.09069	1.48049
5.28333	14.95		0.00367273	0.00405948		0.952884	0.919778
8.9	12.565		0.00317563	0.00371642		1.20266	1.72494
l) WATi/ BW CD			n) % UCP1 area			o) Histogram: relative frequency								p) av. adipo area
CD veh	CD 007		CD veh	CD 007		Bin Center	CD veh	CD 007						CD veh	CD 007
0.00952347	0.0109435		8.70333	18.01		0	17.6577	37.3898			CD veh	CD 007		785.976	401.053
0.0122613	0.0147993		9.18	19.86		200	24.5045	22.4224		Mean	484.548	343.065		951.686	579.764
0.0132369	0.0115304		9.66667	21.75		400	17.7091	13.3001		Std. Error of Mean	6.73598	5.34743		595.795	332.814
0.0142291	0.0147398		19.4	22.0833		600	13.9511	10.3296						405.355	327.466
0.0137885	0.0121045		13.7567	18.1133		800	10.6306	7.03335						496.991	384.575
						1000	7.54183	4.21617
						1200	3.78378	2.77884
						1400	1.9305	1.09237
						1600	1.00386	0.555768
						1800	0.43758	0.287466
						2000	0.30888	0.268302
						2200	0.30888	0.114987
						2400	0.0772201	0.114987
						2600	0.02574	0.0574933
						2800	0	0.0191644
						3000	0.02574	0
						3200	0.02574	0.0191644
						3400	0.0514801	0
						3600	0	0
						3800	0	0
						4000	0.02574	0
q) WATg/BW CD			r) motility 23C HFD											s) ANCOVA CD				t) motility 23C CD
CD veh	CD 007		HFD veh					HFD 007						BW	CD veh	CD 007		CD veh					CD 007
0.0143502	0.0148162		7	20.25	47.5	19	1.66667	1.25	8.75	11.5	32.25	31.3333		27.7	87.0903			9.33333	13.3333	11.6667	9	3.83333	0.666667	2.66667	13	0.833333	13.8333
0.0198387	0.018983		0	3.33333	0	6.33333	0.666667	8	0	0	0	2		31	92.5972			6.66667	34.3333	5.66667	11.3333	0.166667	0.333333	0.333333	34.3333	0.166667	2.16667
0.0162334	0.014473		0	0	6.33333	0	0.25	0.333333	0	3.66667	1	2.75		28.7	93.2569			3.75	22.75	5.5	1	0.333333	0.5	0	1.5	1.5	0
0.0178218	0.0174201		0	1.75	3.25	4	0	16.25	1	0.75	11	22.3333		27.5	82.6042			4.33333	0.666667	0.666667	1	2.33333	2.33333	0	0	0	13
0.0165484	0.015209		0	0	2.33333	0	0	2.33333	0	0	0	1.66667		27.9	92.9028			2	0.666667	0	1.5	0	0	0.666667	28	0.5	4.83333
			0	20.3333	1.66667	0	0.75	7.33333	0	2	0	3		28.3		89.9271		1.5	14.75	19.25	40.8333	0.833333	1.75	0	11.75	0.166667	0
			0	9.75	2.5	12.25	0	4.75	5.75	0.5	1	0.666667		29.4		93.8438		9	0	0	2.5	0	2	0	0	0	5.5
			3	15.6667	14.6667	46.3333	0	25	2	5.66667	44	6.33333		29.6		99.4931		0	2	0	1.83333	3.66667	0	0	0	0.333333	0
			0	0	0	0	4.25	3.33333	0	0	26.6667	1		26.9		94.8681		2.25	6.5	3.25	8.83333	11.1667	0	0	9.5	2.83333	11.6667
			0.75	4	0	2	12.3333	0.25	0	0	0	21		26.8		91.4583		13.6667	13.6667	30.3333	4	1.66667	5	3	35.6667	0.666667	0.5
			0	1.66667	0	1.66667	0.333333	1.33333	0	0	2	4						0	0	1	1.5	0	2	0.333333	0	0.333333	0
			0	0	0	0	0.25	3.66667	0	0	2	8.5						2.75	8.75	0.5	4.16667	1.5	1.75	0	1.5	0	2.66667
			1.5	9	16.75	4.5	1.33333	4.75	3	3.5	48	6						9.66667	2	3.66667	27.3333	2.33333	0.333333	2.33333	16	2.16667	0
			15.6667	76.6667	75.3333	19.6667	10.6667	80.3333	18.6667	18.6667	145	241						15.3333	14	36.3333	7.5	8	6.66667	2.66667	9	31.8333	22.1667
			2.66667	19.3333	15.3333	63.3333	23.25	65.6667	19.3333	2	122.667	232.25						12.75	54.25	50	173.667	5.83333	4.75	2	12.5	95.6667	19.5
			14.5	1	12.75	2	13	55.25	12	50.5	84.25	244.667						158.333	42.3333	28	65	1.83333	1	3.66667	17	37.1667	14.5
			4.33333	36.6667	61	25	0.666667	31.6667	15.6667	28.6667	4	59						96.6667	3.33333	134.667	43	6.66667	2.33333	1.66667	55	36.6667	11.6667
			0	73	37	3	0.75	30	0.333333	1.66667	25.6667	36.75						52.5	12.5	90.75	39.8333	1.33333	0	2.25	9.25	29.6667	21.8333
			3.5	0	9.5	20.75	11.3333	2.25	0	4.75	0.75	64.6667						83	24.6667	1	5.33333	2.33333	11.3333	1	46.3333	28.6667	5.66667
			0.333333	61.3333	4	17.6667	0	148	39.6667	0.333333	16	2.33333						3.33333	66.6667	5.66667	10.1667	1	4.66667	3.33333	86.3333	0	4
			0.333333	5.66667	41.3333	0	23.5	11.3333	5	11	38.3333	2.5						45	3.75	12.25	61	0	0.5	1.75	0.75	0.166667	3.33333
			1.25	28.25	2.75	47.25	0.666667	1.25	0.5	3	0.75	8.66667						6.33333	17	24	6.33333	2.83333	0	4.33333	1.66667	14.6667	0.166667
			0	4.33333	10.6667	0.333333	0	13.3333	1.33333	39.3333	26.6667	13						54	19.6667	3.33333	2.16667	1.83333	3.33333	3	72.6667	0	3.33333
			0.333333	1.66667	33	74.3333	4.75	5.33333	13.3333	8.66667	50.3333	69						13.5	50.75	19.25	20.5	4	0.75	2.75	3.5	30.5	7.16667
u) mRNA WATi HFD												v) mRNA BAT HFD
	veh HFD					007 HFD							veh HFD					007 HFD
TNFalpha	1.03112	0.874617	1.00386	0.852387	1.23802	0.720046	0.782032	0.751396	0.867359	0.779886		Ccl2	0.830561	1.92865	0.946754	0.360366	0.933673	0.41001	0.428014	0.259559	0.397065	0.475041
Cxcl2	1.43575	0.567454	1.69242	0.544431	0.759941	0.252306	0.463938	0.786004	0.481806	0.452373		il10	1.60977	1.18276	0.91661	0.369449	0.92141	1.81787	2.59007	1.64072	4.55663	1.72036
Ccl2	1.87127	0.195941	1.41265	0.479786	1.04036	0.076864	0.379514	0.288141	0.444518	0.17594
IL10	0.518989	1.52515	0.280748	1.58917	1.08594	1.34233	4.38801	1.85618	3.06463	2.05513

## Sheet: Extended Data Fig. 9
Source Data - Extended Data Fig. 9
a) UCP1 hBA			b) Ki67			c) 2D EdU			d) 2D UCP1
control	007		control	007		control	007		control	007
1	1.47199		0.898246	1.53158		0.166	0.335		0.681704	1.7594
1	1.57844		1.42105	1.71404		0.198	0.322		0.917293	1.76942
1	1.20135		0.680702	2.04737		0.195	0.267		1.20802	2.0401
						0.226	0.329		1.19298	1.77444
